# Supplementary material for: Temporal and Spatial Variation in the Abundance of Total and Pathogenic Vibrio parahaemolyticus in Shellfish in China
Source: PLoS One. 2015 Jun 10;10(6):e0130302. doi: 10.1371/journal.pone.0130302 (PMC4465338; doi:10.1371/journal.pone.0130302)
Supplement: S1 File — (XLS) [file pone.0130302.s001.xls]

## Sheet: Sheet2
Numbering	Sample numbering	Sample sites	Market categories	Sample species	Market or farm name or address (English)	Market or farm name or address (Chinese)	Sample date	Air temperature(℃)	Water temp(℃)	Water Salinity	tlh result	tdh result	trh result	ORF8 result	pathogenic result
1	SD1307ML01	Shandong	Catering market	Oysters	Jiaodong seafood	胶东海鲜王	2013.7.22	28			240est	240est	1.1	2.3	240est
2	SD1307MH02	Shandong	Catering market	Clams	Jiaodong seafood	胶东海鲜王	2013.7.22	28			< 0.3	< 0.3	< 0.3	< 0.3	< 0.3
3	SD1307MH03	Shandong	Catering market	Clams	Xiaohaixian Seafood	小海鲜	2013.7.22	28			1.5	< 0.3	< 0.3	< 0.3	< 0.3
4	SD1307MH04	Shandong	Retail market	Clams	Jinan city Jianshe road Shellfish market	济南市市中区建设路海鲜市场	2013.7.22	28			< 0.3	< 0.3	< 0.3	< 0.3	< 0.3
5	SD1307ML05	Shandong	Retail market	Oysters	Jinan city Jianshe road Shellfish market	济南市市中区建设路海鲜市场	2013.7.22	28			< 0.3	< 0.3	< 0.3	< 0.3	< 0.3
6	SD1307MH06	Shandong	Retail market	Clams	Jinan city Jianshe road Shellfish market	济南市市中区建设路海鲜市场	2013.7.22	28			< 0.3	< 0.3	< 0.3	< 0.3	< 0.3
7	SD1307ML07	Shandong	Retail market	Oysters	Jinan city Jianshe road Shellfish market	济南市市中区建设路海鲜市场	2013.7.22	28			< 0.3	< 0.3	< 0.3	< 0.3	< 0.3
8	SD1307MH08	Shandong	Retail market	Clams	Jinan city Jianshe road Shellfish market	济南市市中区建设路海鲜市场	2013.7.22	28			< 0.3	< 0.3	< 0.3	< 0.3	< 0.3
9	SD1307ML09	Shandong	Retail market	Oysters	Jinan city Jianshe road Shellfish market	济南市市中区建设路海鲜市场	2013.7.22	28			240est	240est	2	0.94	240est
10	SD1307ML10	Shandong	Retail market	Oysters	Jinan city Jianshe road Shellfish market	济南市市中区建设路海鲜市场	2013.7.22	28			< 0.3	< 0.3	< 0.3	< 0.3	< 0.3
11	SD1307MH11	Shandong	Retail market	Clams	Jinan city Jianshe road Shellfish market	济南市市中区建设路海鲜市场	2013.7.22	28			< 0.3	< 0.3	< 0.3	< 0.3	< 0.3
12	SD1307ML12	Shandong	Retail market	Oysters	Jinan city Jianshe road Shellfish market	济南市市中区建设路海鲜市场	2013.7.22	28			240est	2	0.74	0.74	2
13	SD1307MH13	Shandong	Retail market	Clams	Jinan city Jianshe road Shellfish market	济南市市中区建设路海鲜市场	2013.7.22	28			< 0.3	< 0.3	< 0.3	< 0.3	< 0.3
14	SD1308MH14	Shandong	Catering market	Clams	Xiaohaixian Seafood	小海鲜	2013.8.26	32			< 0.3	< 0.3	< 0.3	< 0.3	< 0.3
15	SD1308MH15	Shandong	Catering market	Clams	Jiaodong seafood	胶东海鲜王	2013.8.26	32			< 0.3	< 0.3	< 0.3	< 0.3	< 0.3
16	SD1308ML16	Shandong	Catering market	Oysters	Jiaodong seafood	胶东海鲜王	2013.8.26	32			< 0.3	< 0.3	< 0.3	< 0.3	< 0.3
17	SD1308MH17	Shandong	Retail market	Clams	Jinan city Jianshe road Shellfish market	济南市市中区建设路海鲜市场	2013.8.26	32			3.6	< 0.3	< 0.3	< 0.3	< 0.3
18	SD1308ML18	Shandong	Retail market	Oysters	Jinan city Jianshe road Shellfish market	济南市市中区建设路海鲜市场	2013.8.26	32			< 0.3	< 0.3	< 0.3	< 0.3	< 0.3
19	SD1308ML19	Shandong	Retail market	Oysters	Jinan city Jianshe road Shellfish market	济南市市中区建设路海鲜市场	2013.8.26	32			2400	3	< 0.3	3	3
20	SD1308MH20	Shandong	Retail market	Clams	Jinan city Jianshe road Shellfish market	济南市市中区建设路海鲜市场	2013.8.26	32			2400	35	< 0.3	< 0.3	35
21	SD1308MH21	Shandong	Retail market	Clams	Jinan city Jianshe road Shellfish market	济南市市中区建设路海鲜市场	2013.8.26	32			2400	1100	< 0.3	< 0.3	1100
22	SD1308MH22	Shandong	Retail market	Clams	Jinan city Jianshe road Shellfish market	济南市市中区建设路海鲜市场	2013.8.26	32			< 0.3	< 0.3	< 0.3	< 0.3	< 0.3
23	SD1308MH23	Shandong	Retail market	Clams	Jinan city Jianshe road Shellfish market	济南市市中区建设路海鲜市场	2013.8.26	32			2400	15	3	< 0.3	15
24	SD1308ML24	Shandong	Retail market	Oysters	Jinan city Jianshe road Shellfish market	济南市市中区建设路海鲜市场	2013.8.26	32			3	3	< 0.3	< 0.3	3
25	SD1308MH25	Shandong	Catering market	Clams	Xiaohaixian Seafood	小海鲜	2013.8.26	32			3.6	< 0.3	< 0.3	< 0.3	< 0.3
26	SD1308ML26	Shandong	Catering market	Oysters	Jiaodong seafood	胶东海鲜王	2013.8.26	32			3.6	3.6	< 0.3	< 0.3	3.6
27	SD1310MH27	Shandong	Catering market	Clams	Xiaohaixian Seafood	小海鲜	2013.10.21	18			< 0.3	< 0.3	< 0.3	< 0.3	< 0.3
28	SD1310MH28	Shandong	Catering market	Clams	Jiaodong seafood	胶东海鲜王	2013.10.21	18			< 0.3	< 0.3	< 0.3	< 0.3	< 0.3
29	SD1310ML29	Shandong	Catering market	Oysters	Jiaodong seafood	胶东海鲜王	2013.10.21	18			< 0.3	< 0.3	< 0.3	< 0.3	< 0.3
30	SD1310ML30	Shandong	Retail market	Oysters	Jinan city Jianshe road Shellfish market	济南市市中区建设路海鲜市场	2013.10.21	18			3.6	3.6	< 0.3	< 0.3	3.6
31	SD1310MH31	Shandong	Retail market	Clams	Jinan city Jianshe road Shellfish market	济南市市中区建设路海鲜市场	2013.10.21	18			15	15	< 0.3	< 0.3	15
32	SD1310MH32	Shandong	Retail market	Clams	Jinan city Jianshe road Shellfish market	济南市市中区建设路海鲜市场	2013.10.21	18			< 0.3	< 0.3	< 0.3	< 0.3	< 0.3
33	SD1310ML33	Shandong	Retail market	Oysters	Jinan city Jianshe road Shellfish market	济南市市中区建设路海鲜市场	2013.10.21	18			7.4	7.4	< 0.3	< 0.3	7.4
34	SD1310ML34	Shandong	Retail market	Oysters	Jinan city Jianshe road Shellfish market	济南市市中区建设路海鲜市场	2013.10.21	18			3.6	3.6	< 0.3	< 0.3	3.6
35	SD1310MH35	Shandong	Retail market	Clams	Jinan city Jianshe road Shellfish market	济南市市中区建设路海鲜市场	2013.10.21	18			< 0.3	< 0.3	< 0.3	< 0.3	< 0.3
36	SD1310ML36	Shandong	Retail market	Oysters	Jinan city Jianshe road Shellfish market	济南市市中区建设路海鲜市场	2013.10.21	18			< 0.3	< 0.3	< 0.3	< 0.3	< 0.3
37	SD1310MH38	Shandong	Retail market	Clams	Jinan city Jianshe road Shellfish market	济南市市中区建设路海鲜市场	2013.10.21	18			3	< 0.3	< 0.3	< 0.3	< 0.3
38	SD1311MH40	Shandong	Catering market	Clams	Xiaohaixian Seafood	小海鲜	2013.11.25	8			< 0.3	< 0.3	< 0.3	< 0.3	< 0.3
39	SD1311ML41	Shandong	Catering market	Oysters	Jiaodong seafood	胶东海鲜王	2013.11.25	8			< 0.3	< 0.3	< 0.3	< 0.3	< 0.3
40	SD1311MH42	Shandong	Catering market	Clams	Jiaodong seafood	胶东海鲜王	2013.11.25	8			< 0.3	< 0.3	< 0.3	< 0.3	< 0.3
41	SD1311ML43	Shandong	Catering market	Oysters	Jiaodong seafood	胶东海鲜王	2013.11.25	8			< 0.3	< 0.3	< 0.3	< 0.3	< 0.3
42	SD1311ML44	Shandong	Retail market	Oysters	Jinan city Jianshe road Shellfish market	济南市市中区建设路海鲜市场	2013.11.25	8			9.2	9.2	< 0.3	< 0.3	9.2
43	SD1311MH45	Shandong	Retail market	Clams	Jinan city Jianshe road Shellfish market	济南市市中区建设路海鲜市场	2013.11.25	8			23	9.2	< 0.3	3.6	9.2
44	SD1311MH46	Shandong	Retail market	Clams	Jinan city Jianshe road Shellfish market	济南市市中区建设路海鲜市场	2013.11.25	8			< 0.3	< 0.3	< 0.3	< 0.3	< 0.3
45	SD1311MH47	Shandong	Retail market	Clams	Jinan city Jianshe road Shellfish market	济南市市中区建设路海鲜市场	2013.11.25	8			93	7.4	< 0.3	< 0.3	7.4
46	SD1311ML48	Shandong	Retail market	Oysters	Jinan city Jianshe road Shellfish market	济南市市中区建设路海鲜市场	2013.11.25	8			27	< 0.3	< 0.3	< 0.3	< 0.3
47	SD1311ML49	Shandong	Retail market	Oysters	Jinan city Jianshe road Shellfish market	济南市市中区建设路海鲜市场	2013.11.25	8			3.6	< 0.3	< 0.3	3.6	3.6
48	SD1311MH50	Shandong	Retail market	Clams	Jinan city Jianshe road Shellfish market	济南市市中区建设路海鲜市场	2013.11.25	8			3.6	< 0.3	< 0.3	< 0.3	< 0.3
49	SD1311MH51	Shandong	Retail market	Clams	Jinan city Jianshe road Shellfish market	济南市市中区建设路海鲜市场	2013.11.25	8			150	38	< 0.3	3.6	38
50	SD1311MH52	Shandong	Retail market	Clams	Jinan city Jianshe road Shellfish market	济南市市中区建设路海鲜市场	2013.11.25	8			< 0.3	< 0.3	< 0.3	< 0.3	< 0.3
51	GXR1305ML01	Guangxi	Catering market	Oysters	Nanning city Zhongshan street catering market site 168	南宁市中山街168美食店	2013.5.5				< 0.3	< 0.3	< 0.3	< 0.3	< 0.3
52	GXR1305ML02	Guangxi	Catering market	Oysters	Nanning city Zhongshan street Xiangxiang catering market	南宁市中山路中山街香香美食店	2013.5.5				< 0.3	< 0.3	< 0.3	< 0.3	< 0.3
53	GXR1305ML03	Guangxi	Catering market	Oysters	Nanning city Zhongshan street Xiangxiang catering market	南宁市中山路中山街香香美食店	2013.5.5				< 0.3	< 0.3	< 0.3	< 0.3	< 0.3
54	GXR1305ML04	Guangxi	Catering market	Oysters	Nanning city Zhongshan street Haoyunlai catering market	南宁市中山路中山街好运来柳州人店	2013.5.5				430	< 0.3	< 0.3	< 0.3	< 0.3
55	GXR1305ML05	Guangxi	Catering market	Oysters	Nanning city Zhongshan street Haoyunlai catering market	南宁市中山路中山街好运来柳州人店	2013.5.5				< 0.3	< 0.3	< 0.3	< 0.3	< 0.3
56	GXR1305ML06	Guangxi	Catering market	Oysters	Nanning city Zhongshan street Changji catering market	南宁市中山路中山街昌记美食	2013.5.5				92	< 0.3	< 0.3	< 0.3	< 0.3
57	GXR1305ML07	Guangxi	Catering market	Oysters	Nanning city Zhongshan street Changji catering market	南宁市中山路中山街昌记美食	2013.5.5				< 0.3	< 0.3	< 0.3	< 0.3	< 0.3
58	GXR1305ML08	Guangxi	Catering market	Oysters	Nanning city Zhongshan road Meikuaixin catering market	南宁市中山路美快新美食店	2013.5.5				< 0.3	< 0.3	< 0.3	< 0.3	< 0.3
59	GXR1305ML09	Guangxi	Catering market	Oysters	Nanning city Zhongshan road Nantie baked catering market	南宁市中山路南铁烧烤店	2013.5.5				< 0.3	< 0.3	< 0.3	< 0.3	< 0.3
60	GXR1305ML10	Guangxi	Catering market	Oysters	Nanning city Zhongshan road Tongqixiang catering market	南宁市中山路中山同祁香店	2013.5.5				< 0.3	< 0.3	< 0.3	< 0.3	< 0.3
61	GXR1305ML11	Guangxi	Catering market	Oysters	Nanning city Zhongshan road Laoji catering market	南宁市中山同路老鸡美食店	2013.5.5				< 0.3	< 0.3	< 0.3	< 0.3	< 0.3
62	GXR1305ML12	Guangxi	Catering market	Oysters	Nanning city Zhongshan road Laoji catering market	南宁市中山同路老鸡美食店	2013.5.5				36	< 0.3	< 0.3	< 0.3	< 0.3
63	GXR1305ML13	Guangxi	Catering market	Oysters	Nanning city Zhongshan road Dafu catering market	南宁市中山路大福美食店	2013.5.5				< 0.3	< 0.3	< 0.3	< 0.3	< 0.3
64	GXR1305ML14	Guangxi	Catering market	Oysters	Nanning city Zhongshan road Dafu catering market	南宁市中山路大福美食店	2013.5.5				< 0.3	< 0.3	< 0.3	< 0.3	< 0.3
65	GXR1305ML15	Guangxi	Catering market	Oysters	Nanning city Zhongshan road Baiqingyuan catering market	南宁市中山路百清圆美食店	2013.5.5				< 0.3	< 0.3	< 0.3	< 0.3	< 0.3
66	GXLS1305ML01	Guangxi	Retail market	Oysters	Nanning city DanCun retail market site 30	淡村菜市030摊	2013.5.20				24000est	< 0.3	< 0.3	< 0.3	< 0.3
67	GXLS1305ML02	Guangxi	Retail market	Oysters	Nanning city DanCun retail market site 26	淡村菜市026摊陈来文摊	2013.5.20				24000est	< 0.3	< 0.3	< 0.3	< 0.3
68	GXLS1305ML03	Guangxi	Retail market	Oysters	Nanning city DanCun retail market site 28	淡村菜市028号陆雪兰摊	2013.5.20				24000est	< 0.3	< 0.3	< 0.3	< 0.3
69	GXLS1305ML04	Guangxi	Retail market	Oysters	Nanning city DanCun retail market site 29	淡村菜市029号周爱珍摊	2013.5.20				24000est	< 0.3	< 0.3	< 0.3	< 0.3
70	GXLS1305ML05	Guangxi	Retail market	Oysters	Nanning city Fujian road seafood market site 24	南宁海鲜批发交易市场福建路37号-24号摊位(产地湛江)	2013.5.20				11000	< 0.3	< 0.3	< 0.3	< 0.3
71	GXLS1305ML06	Guangxi	Retail market	Oysters	Nanning city Fujian road seafood market site 5	南宁海鲜批发交易市场福建路37号-5号摊位(产地湛江)	2013.5.20				4600	0.36	< 0.3	< 0.3	0.36
72	GXLS1305ML07	Guangxi	Retail market	Oysters	Nanning city Fujian road seafood market site 33	南宁海鲜批发交易市场福建路37号-33号摊（产地防城)	2013.5.20				24000est	0.36	< 0.3	< 0.3	0.36
73	GXLS1305ML08	Guangxi	Retail market	Oysters	Nanning city Fujian road seafood market site 34	南宁海鲜批发交易市场福建路37号-34号摊（产地防城)	2013.5.20				24000est	< 0.3	< 0.3	< 0.3	< 0.3
74	GXLS1305ML09	Guangxi	Retail market	Oysters	Nanning city Fujian road seafood market site 29	南宁海鲜批发交易市场福建路37号-29号摊（产地防城)	2013.5.20				24000est	1.5	< 0.3	0.3	1.5
75	GXL1307ML01	Guangxi	Retail market	Oysters	Nanning city Lizhu seafood market site 65	丽竹海鲜市场65号摊	2013.7.8	34			9300	< 0.3	< 0.3	< 0.3	< 0.3
76	GXL1307ML02	Guangxi	Retail market	Oysters	Nanning city Lizhu seafood market site Zhou	丽竹海鲜市场周秀娇摊	2013.7.8	34			15000	< 0.3	< 0.3	< 0.3	< 0.3
77	GXL1307ML03	Guangxi	Retail market	Oysters	Nanning city Lizhu seafood market site 71	丽竹海鲜市场71号摊	2013.7.8	34			24000	< 0.3	< 0.3	< 0.3	< 0.3
78	GXL1307ML04	Guangxi	Retail market	Oysters	Nanning city Lizhu seafood market site 62	丽竹海鲜市场62号摊	2013.7.8	34			2900	< 0.3	< 0.3	< 0.3	< 0.3
79	GXL1307ML05	Guangxi	Retail market	Oysters	Nanning city Lizhu seafood market site 69	丽竹海鲜市场69摊梁江毅	2013.7.8	34			7500	240	240	< 0.3	240
80	GXL1307ML06	Guangxi	Retail market	Oysters	Nanning city Lizhu seafood market site 35	丽竹海鲜市场35摊	2013.7.8	34			11000	< 0.3	< 0.3	< 0.3	< 0.3
81	GXL1307ML07	Guangxi	Retail market	Oysters	Nanning city Lizhu seafood market site 9	丽竹海鲜市场9号摊	2013.7.8	34			7500	< 0.3	< 0.3	< 0.3	< 0.3
82	GXL1307ML08	Guangxi	Retail market	Oysters	Nanning city Lizhu seafood market site 17	丽竹海鲜市场17号摊	2013.7.8	34			24000	< 0.3	< 0.3	< 0.3	< 0.3
83	GXR1307ML01	Guangxi	Catering market	Oysters	Nanning city Zhongshan street Haoyouyuan catering market	中山街蚝友缘	2013.7.22	34			< 0.3	< 0.3	< 0.3	< 0.3	< 0.3
84	GXR1307ML02	Guangxi	Catering market	Oysters	Nanning city Zhongshan street Xiaofeihao catering market	中山街北海小肥蚝	2013.7.22	34			< 0.3	< 0.3	< 0.3	< 0.3	< 0.3
85	GXR1307ML03	Guangxi	Catering market	Oysters	Nanning city Zhongshan street Haowang catering market	中山街碳烤野生蚝王	2013.7.22	34			< 0.3	< 0.3	< 0.3	< 0.3	< 0.3
86	GXF11307ML01	Guangxi	aqua farm	Oysters	Beihai city Lianzhou Bay Shellfish aqua farm(Deng Fuyou aqua farm)	北海市合浦县廉州湾贝类养殖场 邓富友养殖分场	2013.7.23	28	24	3.8	930	< 0.3	< 0.3	< 0.3	< 0.3
87	GXF11307ML02	Guangxi	aqua farm	Oysters	Beihai city Lianzhou Bay Shellfish aqua farm(Deng Fuyou aqua farm)	北海市合浦县廉州湾贝类养殖场 邓富友养殖分场	2013.7.23	28	24	3.8	930	< 0.3	< 0.3	< 0.3	< 0.3
88	GXF11307ML03	Guangxi	aqua farm	Oysters	Beihai city Lianzhou Bay Shellfish aqua farm(Deng Fuyou aqua farm)	北海市合浦县廉州湾贝类养殖场 邓富友养殖分场	2013.7.23	29	25	6.5	4600	< 0.3	< 0.3	< 0.3	< 0.3
89	GXF11307ML04	Guangxi	aqua farm	Oysters	Beihai city Lianzhou Bay Shellfish aqua farm(Deng Fuyou aqua farm)	北海市合浦县廉州湾贝类养殖场 邓富友养殖分场	2013.7.23	29	25	6.5	430	< 0.3	< 0.3	< 0.3	< 0.3
90	GXF11307ML05	Guangxi	aqua farm	Oysters	Beihai city Lianzhou Bay Shellfish aqua farm(Deng Fuyou aqua farm)	北海市合浦县廉州湾贝类养殖场 邓富友养殖分场	2013.7.23	30	25	12.5	24000	< 0.3	< 0.3	< 0.3	< 0.3
91	GXF11307ML06	Guangxi	aqua farm	Oysters	Beihai city Lianzhou Bay Shellfish aqua farm(Deng Fuyou aqua farm)	北海市合浦县廉州湾贝类养殖场 邓富友养殖分场	2013.7.23	30	25	12.5	1500	< 0.3	< 0.3	< 0.3	< 0.3
92	GXF11307ML07	Guangxi	aqua farm	Oysters	Beihai city Lianzhou Bay Shellfish aqua farm(Deng Fuyou aqua farm)	北海市合浦县廉州湾贝类养殖场 邓富友养殖分场	2013.7.23	31	26	15	930	< 0.3	< 0.3	< 0.3	< 0.3
93	GXF11307ML08	Guangxi	aqua farm	Oysters	Beihai city Lianzhou Bay Shellfish aqua farm(Deng Fuyou aqua farm)	北海市合浦县廉州湾贝类养殖场 邓富友养殖分场	2013.7.23	31	26	15	430	< 0.3	< 0.3	< 0.3	< 0.3
94	GXF11307ML09	Guangxi	aqua farm	Oysters	Beihai city Lianzhou Bay Shellfish aqua farm(Deng Fuyou aqua farm)	北海市合浦县廉州湾贝类养殖场 邓富友养殖分场	2013.7.23	32	26	18	2400	< 0.3	< 0.3	< 0.3	< 0.3
95	GXF11307ML10	Guangxi	aqua farm	Oysters	Beihai city Lianzhou Bay Shellfish aqua farm(Deng Fuyou aqua farm)	北海市合浦县廉州湾贝类养殖场 邓富友养殖分场	2013.7.23	32	26	19	930	< 0.3	< 0.3	< 0.3	< 0.3
96	GXF21307ML01	Guangxi	aqua farm	Oysters	Beihai city Lianzhou Bay Shellfish aqua farm(Yuan Yongzhi aqua farm)	北海市合浦县廉州湾贝类养殖场 阮永志养殖分场	2013.7.23	28	24	3.8	930	< 0.3	< 0.3	< 0.3	< 0.3
97	GXF21307ML02	Guangxi	aqua farm	Oysters	Beihai city Lianzhou Bay Shellfish aqua farm(Yuan Yongzhi aqua farm)	北海市合浦县廉州湾贝类养殖场 阮永志养殖分场	2013.7.23	28	24	3.8	930	< 0.3	< 0.3	< 0.3	< 0.3
98	GXF21307ML03	Guangxi	aqua farm	Oysters	Beihai city Lianzhou Bay Shellfish aqua farm(Yuan Yongzhi aqua farm)	北海市合浦县廉州湾贝类养殖场 阮永志养殖分场	2013.7.23	29	25	6.5	24000	< 0.3	< 0.3	< 0.3	< 0.3
99	GXF21307ML04	Guangxi	aqua farm	Oysters	Beihai city Lianzhou Bay Shellfish aqua farm(Yuan Yongzhi aqua farm)	北海市合浦县廉州湾贝类养殖场 阮永志养殖分场	2013.7.23	29	25	7.5	430	< 0.3	< 0.3	< 0.3	< 0.3
100	GXF21307ML05	Guangxi	aqua farm	Oysters	Beihai city Lianzhou Bay Shellfish aqua farm(Yuan Yongzhi aqua farm)	北海市合浦县廉州湾贝类养殖场 阮永志养殖分场	2013.7.23	30	25	12.5	1500	< 0.3	< 0.3	< 0.3	< 0.3
101	GXF21307ML06	Guangxi	aqua farm	Oysters	Beihai city Lianzhou Bay Shellfish aqua farm(Yuan Yongzhi aqua farm)	北海市合浦县廉州湾贝类养殖场 阮永志养殖分场	2013.7.23	30	25	14	930	< 0.3	< 0.3	< 0.3	< 0.3
102	GXF21307ML07	Guangxi	aqua farm	Oysters	Beihai city Lianzhou Bay Shellfish aqua farm(Yuan Yongzhi aqua farm)	北海市合浦县廉州湾贝类养殖场 阮永志养殖分场	2013.7.23	31	26	14	430	< 0.3	< 0.3	< 0.3	< 0.3
103	GXF21307ML08	Guangxi	aqua farm	Oysters	Beihai city Lianzhou Bay Shellfish aqua farm(Yuan Yongzhi aqua farm)	北海市合浦县廉州湾贝类养殖场 阮永志养殖分场	2013.7.23	31	26	15	930	< 0.3	< 0.3	< 0.3	< 0.3
104	GXF21307ML09	Guangxi	aqua farm	Oysters	Beihai city Lianzhou Bay Shellfish aqua farm(Yuan Yongzhi aqua farm)	北海市合浦县廉州湾贝类养殖场 阮永志养殖分场	2013.7.23	32	26	15	750	< 0.3	< 0.3	< 0.3	< 0.3
105	GXF21307ML10	Guangxi	aqua farm	Oysters	Beihai city Lianzhou Bay Shellfish aqua farm(Yuan Yongzhi aqua farm)	北海市合浦县廉州湾贝类养殖场 阮永志养殖分场	2013.7.23	32	26	15	930	< 0.3	< 0.3	< 0.3	< 0.3
106	GXL11308ML01	Guangxi	Retail market	Oysters	Nanning city Fujian road seafood market site 27	南宁市海鲜批发交易市场福建路37号水产街27号黄耀玲	2013.8.12	33			4600	4.3	< 0.3	< 0.3	4.3
107	GXL11308ML02	Guangxi	Retail market	Oysters	Nanning city Fujian road seafood market site 42	南宁市海鲜批发交易市场福建路37号水产街42号梁超平	2013.8.12	33			430	< 0.3	< 0.3	< 0.3	< 0.3
108	GXL11308ML03	Guangxi	Retail market	Oysters	Nanning city Fujian road seafood market site 47	南宁市海鲜批发交易市场福建路37号水产街47号叶盛何	2013.8.12	33			46000	< 0.3	< 0.3	< 0.3	< 0.3
109	GXL11308ML04	Guangxi	Retail market	Oysters	Nanning city Fujian road seafood market site 48	南宁市海鲜批发交易市场福建路37号水产街48号伍云龙	2013.8.12	33			36	0.36	< 0.3	< 0.3	0.36
110	GXL11308ML05	Guangxi	Retail market	Oysters	Nanning city Fujian road seafood market site 36	南宁市海鲜批发交易市场福建路37号水产街36号林日达	2013.8.12	33			4600	< 0.3	< 0.3	< 0.3	< 0.3
111	GXL11308ML06	Guangxi	Retail market	Oysters	Nanning city Fujian road seafood market site 21	南宁市海鲜批发交易市场福建路37号水产街21号梁忠强	2013.8.12	33			24000	< 0.3	< 0.3	< 0.3	< 0.3
112	GXL11308ML07	Guangxi	Retail market	Oysters	Nanning city Fujian road seafood market site 17	南宁市海鲜批发交易市场福建路37号水产街17号黄积之	2013.8.12	33			930	0.36	< 0.3	< 0.3	0.36
113	GXL11308ML08	Guangxi	Retail market	Oysters	Nanning city Fujian road seafood market site 7	南宁市海鲜批发交易市场福建路37号水产街7号裴可连	2013.8.12	33			92	< 0.3	< 0.3	< 0.3	< 0.3
114	GXL11308ML09	Guangxi	Retail market	Oysters	Nanning city Fujian road seafood market site 11	南宁市海鲜批发交易市场福建路37号水产街11号陈土寿	2013.8.12	33			24000	< 0.3	< 0.3	< 0.3	< 0.3
115	GXL11308ML10	Guangxi	Retail market	Oysters	Nanning city Fujian road seafood market site 2	南宁市海鲜批发交易市场福建路37号水产街2号王海	2013.8.12	33			11000	< 0.3	< 0.3	< 0.3	< 0.3
116	GXR11308ML01	Guangxi	Catering market	Oysters	Nanning city Fujian road seafood market site 27	南宁市海鲜批发交易市场福建路37号水产街27号	2013.8.12	33			4600	< 0.3	< 0.3	< 0.3	< 0.3
117	GXR11308ML02	Guangxi	Catering market	Oysters	Nanning city Fujian road seafood market site 42	南宁市海鲜批发交易市场福建路37号水产街42号梁超平	2013.8.12	33			2400	< 0.3	< 0.3	< 0.3	< 0.3
118	GXR11308ML03	Guangxi	Catering market	Oysters	Nanning city Fujian road seafood market site 47	南宁市海鲜批发交易市场福建路37号水产街 47号叶盛何	2013.8.12	33			11000	0.36	< 0.3	< 0.3	0.36
119	GXF11308ML01	Guangxi	aqua farm	Oysters	Beihai city Lianzhou Bay Shellfish aqua farm(Deng Fuyou aqua farm)	北海市合浦县廉州湾贝类养殖场 邓富友养殖分场	2013.8.26	26	23	1.2	1500	< 0.3	< 0.3	< 0.3	< 0.3
120	GXF11308ML02	Guangxi	aqua farm	Oysters	Beihai city Lianzhou Bay Shellfish aqua farm(Deng Fuyou aqua farm)	北海市合浦县廉州湾贝类养殖场 邓富友养殖分场	2013.8.26	26	23	1.2	4600	< 0.3	< 0.3	< 0.3	< 0.3
121	GXF11308ML03	Guangxi	aqua farm	Oysters	Beihai city Lianzhou Bay Shellfish aqua farm(Deng Fuyou aqua farm)	北海市合浦县廉州湾贝类养殖场 邓富友养殖分场	2013.8.26	27	24	2	11000	< 0.3	< 0.3	< 0.3	< 0.3
122	GXF11308ML04	Guangxi	aqua farm	Oysters	Beihai city Lianzhou Bay Shellfish aqua farm(Deng Fuyou aqua farm)	北海市合浦县廉州湾贝类养殖场 邓富友养殖分场	2013.8.26	27	24	2.2	430	< 0.3	< 0.3	< 0.3	< 0.3
123	GXF11308ML05	Guangxi	aqua farm	Oysters	Beihai city Lianzhou Bay Shellfish aqua farm(Deng Fuyou aqua farm)	北海市合浦县廉州湾贝类养殖场 邓富友养殖分场	2013.8.26	28	25	2.5	930	< 0.3	< 0.3	< 0.3	< 0.3
124	GXF11308ML06	Guangxi	aqua farm	Oysters	Beihai city Lianzhou Bay Shellfish aqua farm(Deng Fuyou aqua farm)	北海市合浦县廉州湾贝类养殖场 邓富友养殖分场	2013.8.26	28	25	2.8	4600	< 0.3	< 0.3	< 0.3	< 0.3
125	GXF11308ML07	Guangxi	aqua farm	Oysters	Beihai city Lianzhou Bay Shellfish aqua farm(Deng Fuyou aqua farm)	北海市合浦县廉州湾贝类养殖场 邓富友养殖分场	2013.8.26	29	26	3.2	930	< 0.3	< 0.3	< 0.3	< 0.3
126	GXF11308ML08	Guangxi	aqua farm	Oysters	Beihai city Lianzhou Bay Shellfish aqua farm(Deng Fuyou aqua farm)	北海市合浦县廉州湾贝类养殖场 邓富友养殖分场	2013.8.26	29	26	3.5	11000	0.36	< 0.3	< 0.3	0.36
127	GXF11308ML09	Guangxi	aqua farm	Oysters	Beihai city Lianzhou Bay Shellfish aqua farm(Deng Fuyou aqua farm)	北海市合浦县廉州湾贝类养殖场 邓富友养殖分场	2013.8.26	30	27	4.2	11000	< 0.3	< 0.3	< 0.3	< 0.3
128	GXF11308ML10	Guangxi	aqua farm	Oysters	Beihai city Lianzhou Bay Shellfish aqua farm(Deng Fuyou aqua farm)	北海市合浦县廉州湾贝类养殖场 邓富友养殖分场	2013.8.26	30	27	4.5	2100	< 0.3	< 0.3	< 0.3	< 0.3
129	GXF21308ML01	Guangxi	aqua farm	Oysters	Beihai city Lianzhou Bay Shellfish aqua farm(Yuan Yongzhi aqua farm)	北海市合浦县廉州湾贝类养殖场 阮永志养殖分场	2013.8.26	26	23	1.2	24000est	< 0.3	< 0.3	< 0.3	< 0.3
130	GXF21308ML02	Guangxi	aqua farm	Oysters	Beihai city Lianzhou Bay Shellfish aqua farm(Yuan Yongzhi aqua farm)	北海市合浦县廉州湾贝类养殖场 阮永志养殖分场	2013.8.26	26	23	1.2	2400	< 0.3	< 0.3	< 0.3	< 0.3
131	GXF21308ML03	Guangxi	aqua farm	Oysters	Beihai city Lianzhou Bay Shellfish aqua farm(Yuan Yongzhi aqua farm)	北海市合浦县廉州湾贝类养殖场 阮永志养殖分场	2013.8.26	27	24	2	2400	< 0.3	< 0.3	< 0.3	< 0.3
132	GXF21308ML04	Guangxi	aqua farm	Oysters	Beihai city Lianzhou Bay Shellfish aqua farm(Yuan Yongzhi aqua farm)	北海市合浦县廉州湾贝类养殖场 阮永志养殖分场	2013.8.26	27	24	2.2	4600	< 0.3	< 0.3	< 0.3	< 0.3
133	GXF21308ML05	Guangxi	aqua farm	Oysters	Beihai city Lianzhou Bay Shellfish aqua farm(Yuan Yongzhi aqua farm)	北海市合浦县廉州湾贝类养殖场 阮永志养殖分场	2013.8.26	28	25	2.5	4600	< 0.3	< 0.3	< 0.3	< 0.3
134	GXF21308ML06	Guangxi	aqua farm	Oysters	Beihai city Lianzhou Bay Shellfish aqua farm(Yuan Yongzhi aqua farm)	北海市合浦县廉州湾贝类养殖场 阮永志养殖分场	2013.8.26	28	25	2.8	2400	< 0.3	< 0.3	< 0.3	< 0.3
135	GXF21308ML07	Guangxi	aqua farm	Oysters	Beihai city Lianzhou Bay Shellfish aqua farm(Yuan Yongzhi aqua farm)	北海市合浦县廉州湾贝类养殖场 阮永志养殖分场	2013.8.26	29	26	3.2	930	< 0.3	< 0.3	< 0.3	< 0.3
136	GXF21308ML08	Guangxi	aqua farm	Oysters	Beihai city Lianzhou Bay Shellfish aqua farm(Yuan Yongzhi aqua farm)	北海市合浦县廉州湾贝类养殖场 阮永志养殖分场	2013.8.26	29	26	3.5	1500	< 0.3	< 0.3	< 0.3	< 0.3
137	GXF21308ML09	Guangxi	aqua farm	Oysters	Beihai city Lianzhou Bay Shellfish aqua farm(Yuan Yongzhi aqua farm)	北海市合浦县廉州湾贝类养殖场 阮永志养殖分场	2013.8.26	30	27	4.2	4600	1.5	< 0.3	< 0.3	1.5
138	GXF21308ML10	Guangxi	aqua farm	Oysters	Beihai city Lianzhou Bay Shellfish aqua farm(Yuan Yongzhi aqua farm)	北海市合浦县廉州湾贝类养殖场 阮永志养殖分场	2013.8.26	30	27	4.5	430	< 0.3	< 0.3	< 0.3	< 0.3
139	GXL21309ML01	Guangxi	Retail market	Oysters	Nanning city DanCun retail market shellfish site 26	淡村鱼贝类摊26号	2013.9.9	30			11000	2.3	< 0.3	< 0.3	2.3
140	GXL21309ML02	Guangxi	Retail market	Oysters	Nanning city DanCun retail market shellfish site 28	淡村鱼贝类摊28号	2013.9.9	30			24000est	110	< 0.3	< 0.3	110
141	GXL21309ML03	Guangxi	Retail market	Oysters	Nanning city DanCun retail market shellfish site 30	淡村鱼贝类摊30号	2013.9.9	30			11000	2.3	< 0.3	< 0.3	2.3
142	GXL31309ML04	Guangxi	Retail market	Oysters	Nanning city LangXi seafood market	琅西菜市水产街曾荣摊	2013.9.9	30			930	4.3	< 0.3	0.74	4.3
143	GXL31309ML05	Guangxi	Retail market	Oysters	Nanning city LangXi seafood market site 2	琅西菜市水产街2号摊	2013.9.9	30			23	2.3	< 0.3	< 0.3	2.3
144	GXL31309ML06	Guangxi	Retail market	Oysters	Nanning city LangXi seafood market site 2	琅西菜市水产街2号摊	2013.9.9	30			36	< 0.3	< 0.3	< 0.3	< 0.3
145	GXL41309ML07	Guangxi	Retail market	Oysters	Nanning city Jintou Retail market	津头菜市张国旭摊	2013.9.9	30			750	0.92	< 0.3	< 0.3	0.92
146	GXL41309ML08	Guangxi	Retail market	Oysters	Nanning city Jintou Retail market	津头菜市张国旭摊	2013.9.9	30			150	0.36	< 0.3	< 0.3	0.36
147	GXL41309ML09	Guangxi	Retail market	Oysters	Nanning city Jintou Retail market	津头菜市张国旭摊	2013.9.9	30			930	< 0.3	< 0.3	< 0.3	< 0.3
148	GXL41309ML10	Guangxi	Retail market	Oysters	Nanning city Jintou Retail market	津头菜市张国旭摊	2013.9.9	30			11000	46	< 0.3	< 0.3	46
149	GXF11309ML01	Guangxi	aqua farm	Oysters	Beihai city Lianzhou Bay Shellfish aqua farm(Deng Fuyou aqua farm)	北海市合浦县廉州湾贝类养殖场 邓富友养殖分场	2013.9.23	25	22	3.5	4600	< 0.3	< 0.3	< 0.3	< 0.3
150	GXF11309ML02	Guangxi	aqua farm	Oysters	Beihai city Lianzhou Bay Shellfish aqua farm(Deng Fuyou aqua farm)	北海市合浦县廉州湾贝类养殖场 邓富友养殖分场	2013.9.23	25	22	3.5	11000	< 0.3	< 0.3	< 0.3	< 0.3
151	GXF11309ML03	Guangxi	aqua farm	Oysters	Beihai city Lianzhou Bay Shellfish aqua farm(Deng Fuyou aqua farm)	北海市合浦县廉州湾贝类养殖场 邓富友养殖分场	2013.9.23	26	23	3	430	< 0.3	< 0.3	< 0.3	< 0.3
152	GXF11309ML04	Guangxi	aqua farm	Oysters	Beihai city Lianzhou Bay Shellfish aqua farm(Deng Fuyou aqua farm)	北海市合浦县廉州湾贝类养殖场 邓富友养殖分场	2013.9.23	26	23	3	930	< 0.3	< 0.3	< 0.3	< 0.3
153	GXF11309ML05	Guangxi	aqua farm	Oysters	Beihai city Lianzhou Bay Shellfish aqua farm(Deng Fuyou aqua farm)	北海市合浦县廉州湾贝类养殖场 邓富友养殖分场	2013.9.23	26	23	3	2400	< 0.3	< 0.3	< 0.3	< 0.3
154	GXF11309ML06	Guangxi	aqua farm	Oysters	Beihai city Lianzhou Bay Shellfish aqua farm(Deng Fuyou aqua farm)	北海市合浦县廉州湾贝类养殖场 邓富友养殖分场	2013.9.23	26	23	3	2400	< 0.3	< 0.3	< 0.3	< 0.3
155	GXF11309ML07	Guangxi	aqua farm	Oysters	Beihai city Lianzhou Bay Shellfish aqua farm(Deng Fuyou aqua farm)	北海市合浦县廉州湾贝类养殖场 邓富友养殖分场	2013.9.23	27	24	2.5	11000	< 0.3	< 0.3	< 0.3	< 0.3
156	GXF11309ML08	Guangxi	aqua farm	Oysters	Beihai city Lianzhou Bay Shellfish aqua farm(Deng Fuyou aqua farm)	北海市合浦县廉州湾贝类养殖场 邓富友养殖分场	2013.9.23	27	24	2.5	1500	< 0.3	< 0.3	< 0.3	< 0.3
157	GXF11309ML09	Guangxi	aqua farm	Oysters	Beihai city Lianzhou Bay Shellfish aqua farm(Deng Fuyou aqua farm)	北海市合浦县廉州湾贝类养殖场 邓富友养殖分场	2013.9.23	28	25	2	930	< 0.3	< 0.3	< 0.3	< 0.3
158	GXF11309ML10	Guangxi	aqua farm	Oysters	Beihai city Lianzhou Bay Shellfish aqua farm(Deng Fuyou aqua farm)	北海市合浦县廉州湾贝类养殖场 邓富友养殖分场	2013.9.23	28	25	2	2400	< 0.3	< 0.3	< 0.3	< 0.3
159	GXF21309ML01	Guangxi	aqua farm	Oysters	Beihai city Lianzhou Bay Shellfish aqua farm(Yuan Yongzhi aqua farm)	北海市合浦县廉州湾贝类养殖场 阮永志养殖分场	2013.9.23	25	22	3.5	4600	< 0.3	< 0.3	< 0.3	< 0.3
160	GXF21309ML02	Guangxi	aqua farm	Oysters	Beihai city Lianzhou Bay Shellfish aqua farm(Yuan Yongzhi aqua farm)	北海市合浦县廉州湾贝类养殖场 阮永志养殖分场	2013.9.23	25	22	3.5	930	< 0.3	< 0.3	< 0.3	< 0.3
161	GXF21309ML03	Guangxi	aqua farm	Oysters	Beihai city Lianzhou Bay Shellfish aqua farm(Yuan Yongzhi aqua farm)	北海市合浦县廉州湾贝类养殖场 阮永志养殖分场	2013.9.23	26	23	3	930	< 0.3	< 0.3	< 0.3	< 0.3
162	GXF21309ML04	Guangxi	aqua farm	Oysters	Beihai city Lianzhou Bay Shellfish aqua farm(Yuan Yongzhi aqua farm)	北海市合浦县廉州湾贝类养殖场 阮永志养殖分场	2013.9.23	26	23	3	930	< 0.3	< 0.3	< 0.3	< 0.3
163	GXF21309ML05	Guangxi	aqua farm	Oysters	Beihai city Lianzhou Bay Shellfish aqua farm(Yuan Yongzhi aqua farm)	北海市合浦县廉州湾贝类养殖场 阮永志养殖分场	2013.9.23	26	23	3	4600	< 0.3	< 0.3	< 0.3	< 0.3
164	GXF21309ML06	Guangxi	aqua farm	Oysters	Beihai city Lianzhou Bay Shellfish aqua farm(Yuan Yongzhi aqua farm)	北海市合浦县廉州湾贝类养殖场 阮永志养殖分场	2013.9.23	26	23	3	2400	< 0.3	< 0.3	< 0.3	< 0.3
165	GXF21309ML07	Guangxi	aqua farm	Oysters	Beihai city Lianzhou Bay Shellfish aqua farm(Yuan Yongzhi aqua farm)	北海市合浦县廉州湾贝类养殖场 阮永志养殖分场	2013.9.23	27	24	2.5	210	< 0.3	< 0.3	< 0.3	< 0.3
166	GXF21309ML08	Guangxi	aqua farm	Oysters	Beihai city Lianzhou Bay Shellfish aqua farm(Yuan Yongzhi aqua farm)	北海市合浦县廉州湾贝类养殖场 阮永志养殖分场	2013.9.23	27	24	2.5	930	< 0.3	< 0.3	< 0.3	< 0.3
167	GXF21309ML09	Guangxi	aqua farm	Oysters	Beihai city Lianzhou Bay Shellfish aqua farm(Yuan Yongzhi aqua farm)	北海市合浦县廉州湾贝类养殖场 阮永志养殖分场	2013.9.23	28	25	2	4600	< 0.3	< 0.3	< 0.3	< 0.3
168	GXF21309ML10	Guangxi	aqua farm	Oysters	Beihai city Lianzhou Bay Shellfish aqua farm(Yuan Yongzhi aqua farm)	北海市合浦县廉州湾贝类养殖场 阮永志养殖分场	2013.9.23	28	25	2	4600	< 0.3	< 0.3	< 0.3	< 0.3
169	GXF11310ML01	Guangxi	aqua farm	Oysters	Beihai city Lianzhou Bay Shellfish aqua farm(Deng Fuyou aqua farm)	北海市合浦县廉州湾贝类养殖场 邓富友养殖分场	2013.10.14	27	25	3	24000est	< 0.3	< 0.3	< 0.3	< 0.3
170	GXF11310ML02	Guangxi	aqua farm	Oysters	Beihai city Lianzhou Bay Shellfish aqua farm(Deng Fuyou aqua farm)	北海市合浦县廉州湾贝类养殖场 邓富友养殖分场	2013.10.14	27	25	3	2400	< 0.3	< 0.3	< 0.3	< 0.3
171	GXF11310ML03	Guangxi	aqua farm	Oysters	Beihai city Lianzhou Bay Shellfish aqua farm(Deng Fuyou aqua farm)	北海市合浦县廉州湾贝类养殖场 邓富友养殖分场	2013.10.14	28	26	2.5	430	< 0.3	< 0.3	0.36	0.36
172	GXF11310ML04	Guangxi	aqua farm	Oysters	Beihai city Lianzhou Bay Shellfish aqua farm(Deng Fuyou aqua farm)	北海市合浦县廉州湾贝类养殖场 邓富友养殖分场	2013.10.14	28	26	2.5	930	< 0.3	< 0.3	< 0.3	< 0.3
173	GXF11310ML05	Guangxi	aqua farm	Oysters	Beihai city Lianzhou Bay Shellfish aqua farm(Deng Fuyou aqua farm)	北海市合浦县廉州湾贝类养殖场 邓富友养殖分场	2013.10.14	29	27	2.5	2400	< 0.3	< 0.3	< 0.3	< 0.3
174	GXF11310ML06	Guangxi	aqua farm	Oysters	Beihai city Lianzhou Bay Shellfish aqua farm(Deng Fuyou aqua farm)	北海市合浦县廉州湾贝类养殖场 邓富友养殖分场	2013.10.14	29	27	2.5	24000est	< 0.3	< 0.3	< 0.3	< 0.3
175	GXF11310ML07	Guangxi	aqua farm	Oysters	Beihai city Lianzhou Bay Shellfish aqua farm(Deng Fuyou aqua farm)	北海市合浦县廉州湾贝类养殖场 邓富友养殖分场	2013.10.14	30	28	2	4600	< 0.3	< 0.3	< 0.3	< 0.3
176	GXF11310ML08	Guangxi	aqua farm	Oysters	Beihai city Lianzhou Bay Shellfish aqua farm(Deng Fuyou aqua farm)	北海市合浦县廉州湾贝类养殖场 邓富友养殖分场	2013.10.14	30	28	2	92	< 0.3	< 0.3	< 0.3	< 0.3
177	GXF11310ML09	Guangxi	aqua farm	Oysters	Beihai city Lianzhou Bay Shellfish aqua farm(Deng Fuyou aqua farm)	北海市合浦县廉州湾贝类养殖场 邓富友养殖分场	2013.10.14	31	29	1.5	1500	< 0.3	< 0.3	< 0.3	< 0.3
178	GXF11310ML10	Guangxi	aqua farm	Oysters	Beihai city Lianzhou Bay Shellfish aqua farm(Deng Fuyou aqua farm)	北海市合浦县廉州湾贝类养殖场 邓富友养殖分场	2013.10.14	31	29	1.5	930	< 0.3	< 0.3	< 0.3	< 0.3
179	GXF21310ML01	Guangxi	aqua farm	Oysters	Beihai city Lianzhou Bay Shellfish aqua farm(Yuan Yongzhi aqua farm)	北海市合浦县廉州湾贝类养殖场 阮永志养殖分场	2013.10.14	27	25	3	750	0.36	< 0.3	0.36	0.36
180	GXF21310ML02	Guangxi	aqua farm	Oysters	Beihai city Lianzhou Bay Shellfish aqua farm(Yuan Yongzhi aqua farm)	北海市合浦县廉州湾贝类养殖场 阮永志养殖分场	2013.10.14	27	25	3	11000	< 0.3	< 0.3	< 0.3	< 0.3
181	GXF21310ML03	Guangxi	aqua farm	Oysters	Beihai city Lianzhou Bay Shellfish aqua farm(Yuan Yongzhi aqua farm)	北海市合浦县廉州湾贝类养殖场 阮永志养殖分场	2013.10.14	28	26	2.5	24000est	< 0.3	< 0.3	46	46
182	GXF21310ML04	Guangxi	aqua farm	Oysters	Beihai city Lianzhou Bay Shellfish aqua farm(Yuan Yongzhi aqua farm)	北海市合浦县廉州湾贝类养殖场 阮永志养殖分场	2013.10.14	28	26	2.5	11000	< 0.3	< 0.3	21	21
183	GXF21310ML05	Guangxi	aqua farm	Oysters	Beihai city Lianzhou Bay Shellfish aqua farm(Yuan Yongzhi aqua farm)	北海市合浦县廉州湾贝类养殖场 阮永志养殖分场	2013.10.14	29	27	2.5	24000est	0.36	< 0.3	< 0.3	0.36
184	GXF21310ML06	Guangxi	aqua farm	Oysters	Beihai city Lianzhou Bay Shellfish aqua farm(Yuan Yongzhi aqua farm)	北海市合浦县廉州湾贝类养殖场 阮永志养殖分场	2013.10.14	29	27	2.5	11000	< 0.3	< 0.3	1.5	1.5
185	GXF21310ML07	Guangxi	aqua farm	Oysters	Beihai city Lianzhou Bay Shellfish aqua farm(Yuan Yongzhi aqua farm)	北海市合浦县廉州湾贝类养殖场 阮永志养殖分场	2013.10.14	30	28	2	11000	< 0.3	< 0.3	< 0.3	< 0.3
186	GXF21310ML08	Guangxi	aqua farm	Oysters	Beihai city Lianzhou Bay Shellfish aqua farm(Yuan Yongzhi aqua farm)	北海市合浦县廉州湾贝类养殖场 阮永志养殖分场	2013.10.14	30	28	2	4600	< 0.3	< 0.3	2.1	2.1
187	GXF21310ML09	Guangxi	aqua farm	Oysters	Beihai city Lianzhou Bay Shellfish aqua farm(Yuan Yongzhi aqua farm)	北海市合浦县廉州湾贝类养殖场 阮永志养殖分场	2013.10.14	31	29	1.5	2100	< 0.3	< 0.3	9.3	9.3
188	GXF21310ML10	Guangxi	aqua farm	Oysters	Beihai city Lianzhou Bay Shellfish aqua farm(Yuan Yongzhi aqua farm)	北海市合浦县廉州湾贝类养殖场 阮永志养殖分场	2013.10.14	31	29	1.5	4600	< 0.3	< 0.3	1.5	1.5
189	GXR11310ML01	Guangxi	Catering market	Oysters	Nanning city Zhongshan road Meikuaixin catering market	南宁市中山路美快新美食店	2013.10.14				< 0.3	< 0.3	< 0.3	< 0.3	< 0.3
190	GXR11310ML02	Guangxi	Catering market	Oysters	Nanning city Zhongshan road Dafu catering market	中山路大福海鲜城	2013.10.14				< 0.3	< 0.3	< 0.3	< 0.3	< 0.3
191	GXR11310ML03	Guangxi	Catering market	Oysters	Nanning city Zhongshan road Dafu catering market	中山路大福海鲜城	2013.10.14				< 0.3	< 0.3	< 0.3	< 0.3	< 0.3
192	GXR11310ML04	Guangxi	Catering market	Oysters	Nanning city Zhongshan street Changji catering market	南宁市中山路中山街昌记美食	2013.10.14				< 0.3	< 0.3	< 0.3	< 0.3	< 0.3
193	GXR11310ML05	Guangxi	Catering market	Oysters	Nanning city Zhongshan road Shige catering market	中山路十哥碳烤生蚝	2013.10.14				< 0.3	< 0.3	< 0.3	< 0.3	< 0.3
194	GXR11310ML06	Guangxi	Catering market	Oysters	Nanning city Zhongshan street Haowang catering market	中山街碳烤野生蚝王	2013.10.14				< 0.3	< 0.3	< 0.3	< 0.3	< 0.3
195	GXR11310ML07	Guangxi	Catering market	Oysters	Nanning city Zhongshan street Xiangxiang catering market	南宁市中山路中山街香香美食店	2013.10.14				< 0.3	< 0.3	< 0.3	< 0.3	< 0.3
196	GXR11310ML08	Guangxi	Catering market	Oysters	Nanning city Zhongshan street Xiaofeihao catering market	中山街北海小肥蚝	2013.10.14				< 0.3	< 0.3	< 0.3	< 0.3	< 0.3
197	GXR11310ML09	Guangxi	Catering market	Oysters	Nanning city Zhongshan road Meishijia catering market	中山路美食佳酒楼	2013.10.14				< 0.3	< 0.3	< 0.3	< 0.3	< 0.3
198	GXR11310ML10	Guangxi	Catering market	Oysters	Nanning city Zhongshan road Meishijia catering market	中山路美食佳酒楼	2013.10.14				< 0.3	< 0.3	< 0.3	< 0.3	< 0.3
199	GXR11310ML11	Guangxi	Catering market	Oysters	Nanning city Zhongshan road Alimama catering market	中山路阿里妈妈中山店	2013.10.14				15	< 0.3	< 0.3	< 0.3	< 0.3
200	GXR11310ML12	Guangxi	Catering market	Oysters	Nanning city Zhongshan road Shanxian catering market	中山路三仙烧烤	2013.10.14				< 0.3	< 0.3	< 0.3	< 0.3	< 0.3
201	GXR11310ML13	Guangxi	Catering market	Oysters	Nanning city Zhongshan road Caiji catering market	中山路老牌材记美食烤鱼馆	2013.10.14				< 0.3	< 0.3	< 0.3	< 0.3	< 0.3
202	GXR11310ML14	Guangxi	Catering market	Oysters	Nanning city Zhongshan road Caiji catering market	中山路老牌材记美食烤鱼馆	2013.10.14				< 0.3	< 0.3	< 0.3	< 0.3	< 0.3
203	GXR11310ML15	Guangxi	Catering market	Oysters	Nanning city Zhongshan road Mingji catering market	中山路明记中山老牌烧烤	2013.10.14				< 0.3	< 0.3	< 0.3	< 0.3	< 0.3
204	GXF11311ML01	Guangxi	aqua farm	Oysters	Beihai city Lianzhou Bay Shellfish aqua farm(Deng Fuyou aqua farm)	北海市合浦县廉州湾贝类养殖场 邓富友养殖分场	2013.11.18	20	18	4	4300	< 0.3	< 0.3	< 0.3	< 0.3
205	GXF11311ML02	Guangxi	aqua farm	Oysters	Beihai city Lianzhou Bay Shellfish aqua farm(Deng Fuyou aqua farm)	北海市合浦县廉州湾贝类养殖场 邓富友养殖分场	2013.11.18	20	18	4	2300	< 0.3	< 0.3	< 0.3	< 0.3
206	GXF11311ML03	Guangxi	aqua farm	Oysters	Beihai city Lianzhou Bay Shellfish aqua farm(Deng Fuyou aqua farm)	北海市合浦县廉州湾贝类养殖场 邓富友养殖分场	2013.11.18	21	19	3.5	1500	< 0.3	< 0.3	< 0.3	< 0.3
207	GXF11311ML04	Guangxi	aqua farm	Oysters	Beihai city Lianzhou Bay Shellfish aqua farm(Deng Fuyou aqua farm)	北海市合浦县廉州湾贝类养殖场 邓富友养殖分场	2013.11.18	21	19	3.5	15000	< 0.3	< 0.3	< 0.3	< 0.3
208	GXF11311ML05	Guangxi	aqua farm	Oysters	Beihai city Lianzhou Bay Shellfish aqua farm(Deng Fuyou aqua farm)	北海市合浦县廉州湾贝类养殖场 邓富友养殖分场	2013.11.18	21	19	3	15000	< 0.3	< 0.3	< 0.3	< 0.3
209	GXF11311ML06	Guangxi	aqua farm	Oysters	Beihai city Lianzhou Bay Shellfish aqua farm(Deng Fuyou aqua farm)	北海市合浦县廉州湾贝类养殖场 邓富友养殖分场	2013.11.18	21	19	3	4300	< 0.3	< 0.3	< 0.3	< 0.3
210	GXF11311ML07	Guangxi	aqua farm	Oysters	Beihai city Lianzhou Bay Shellfish aqua farm(Deng Fuyou aqua farm)	北海市合浦县廉州湾贝类养殖场 邓富友养殖分场	2013.11.18	22	20	2	920	< 0.3	< 0.3	< 0.3	< 0.3
211	GXF11311ML08	Guangxi	aqua farm	Oysters	Beihai city Lianzhou Bay Shellfish aqua farm(Deng Fuyou aqua farm)	北海市合浦县廉州湾贝类养殖场 邓富友养殖分场	2013.11.18	22	20	2	2300	< 0.3	< 0.3	< 0.3	< 0.3
212	GXF11311ML09	Guangxi	aqua farm	Oysters	Beihai city Lianzhou Bay Shellfish aqua farm(Deng Fuyou aqua farm)	北海市合浦县廉州湾贝类养殖场 邓富友养殖分场	2013.11.18	22	20	1	920	< 0.3	< 0.3	< 0.3	< 0.3
213	GXF11311ML10	Guangxi	aqua farm	Oysters	Beihai city Lianzhou Bay Shellfish aqua farm(Deng Fuyou aqua farm)	北海市合浦县廉州湾贝类养殖场 邓富友养殖分场	2013.11.18	22	20	1	4300	< 0.3	< 0.3	< 0.3	< 0.3
214	GXF21311ML01	Guangxi	aqua farm	Oysters	Beihai city Lianzhou Bay Shellfish aqua farm(Yuan Yongzhi aqua farm)	北海市合浦县廉州湾贝类养殖场 阮永志养殖分场	2013.11.18	20	18	4	4300	< 0.3	< 0.3	< 0.3	< 0.3
215	GXF21311ML02	Guangxi	aqua farm	Oysters	Beihai city Lianzhou Bay Shellfish aqua farm(Yuan Yongzhi aqua farm)	北海市合浦县廉州湾贝类养殖场 阮永志养殖分场	2013.11.18	20	18	4	15000	< 0.3	< 0.3	< 0.3	< 0.3
216	GXF21311ML03	Guangxi	aqua farm	Oysters	Beihai city Lianzhou Bay Shellfish aqua farm(Yuan Yongzhi aqua farm)	北海市合浦县廉州湾贝类养殖场 阮永志养殖分场	2013.11.18	21	19	3.5	4300	< 0.3	< 0.3	< 0.3	< 0.3
217	GXF21311ML04	Guangxi	aqua farm	Oysters	Beihai city Lianzhou Bay Shellfish aqua farm(Yuan Yongzhi aqua farm)	北海市合浦县廉州湾贝类养殖场 阮永志养殖分场	2013.11.18	21	19	3.5	4300	1.5	< 0.3	< 0.3	1.5
218	GXF21311ML05	Guangxi	aqua farm	Oysters	Beihai city Lianzhou Bay Shellfish aqua farm(Yuan Yongzhi aqua farm)	北海市合浦县廉州湾贝类养殖场 阮永志养殖分场	2013.11.18	21	19	3	4300	< 0.3	< 0.3	< 0.3	< 0.3
219	GXF21311ML06	Guangxi	aqua farm	Oysters	Beihai city Lianzhou Bay Shellfish aqua farm(Yuan Yongzhi aqua farm)	北海市合浦县廉州湾贝类养殖场 阮永志养殖分场	2013.11.18	21	19	3	2300	< 0.3	< 0.3	< 0.3	< 0.3
220	GXF21311ML07	Guangxi	aqua farm	Oysters	Beihai city Lianzhou Bay Shellfish aqua farm(Yuan Yongzhi aqua farm)	北海市合浦县廉州湾贝类养殖场 阮永志养殖分场	2013.11.18	22	20	2	7500	< 0.3	< 0.3	240est	240
221	GXF21311ML08	Guangxi	aqua farm	Oysters	Beihai city Lianzhou Bay Shellfish aqua farm(Yuan Yongzhi aqua farm)	北海市合浦县廉州湾贝类养殖场 阮永志养殖分场	2013.11.18	22	20	2	9300	< 0.3	< 0.3	< 0.3	< 0.3
222	GXF21311ML09	Guangxi	aqua farm	Oysters	Beihai city Lianzhou Bay Shellfish aqua farm(Yuan Yongzhi aqua farm)	北海市合浦县廉州湾贝类养殖场 阮永志养殖分场	2013.11.18	22	20	1	920	< 0.3	< 0.3	< 0.3	< 0.3
223	GXF21311ML10	Guangxi	aqua farm	Oysters	Beihai city Lianzhou Bay Shellfish aqua farm(Yuan Yongzhi aqua farm)	北海市合浦县廉州湾贝类养殖场 阮永志养殖分场	2013.11.18	22	20	1	2300	< 0.3	< 0.3	< 0.3	< 0.3
224	GXL21311ML01	Guangxi	Retail market	Oysters	Nanning city seafood market site 27	南宁海鲜批发交易市场27号麦耀珍摊	2013.11.25				4600	< 0.3	< 0.3	< 0.3	< 0.3
225	GXL21311ML02	Guangxi	Retail market	Oysters	Nanning city seafood market site 30	南宁海鲜批发交易市场30号陈群摊	2013.11.25				11000	< 0.3	< 0.3	< 0.3	< 0.3
226	GXL21311ML03	Guangxi	Retail market	Oysters	Nanning city seafood market site 34	南宁海鲜批发交易市场34号龙树军摊	2013.11.25				4600	< 0.3	0.92	< 0.3	0.92
227	GXL21311ML04	Guangxi	Retail market	Oysters	Nanning city seafood market site 42	南宁海鲜批发交易市场42号梁超平摊	2013.11.25				24000est	< 0.3	< 0.3	< 0.3	< 0.3
228	GXL21311ML05	Guangxi	Retail market	Oysters	Nanning city seafood market site 47	南宁海鲜批发交易市场47号叶盛何摊	2013.11.25				11000	< 0.3	< 0.3	< 0.3	< 0.3
229	GXL21311ML06	Guangxi	Retail market	Oysters	Nanning city LangXi market site 23	琅西菜市场23摊	2013.11.25				4600	< 0.3	< 0.3	< 0.3	< 0.3
230	GXL21311ML07	Guangxi	Retail market	Oysters	Nanning city LangXi market site 36	琅西菜市场36摊	2013.11.25				11000	< 0.3	< 0.3	< 0.3	< 0.3
231	GXL21311ML08	Guangxi	Retail market	Oysters	Nanning city LangXi market site 67	琅西菜市场67摊	2013.11.25				11000	< 0.3	< 0.3	< 0.3	< 0.3
232	GXL21311ML09	Guangxi	Retail market	Oysters	Nanning city LangXi market site 47	琅西菜市场47摊	2013.11.25				11000	< 0.3	< 0.3	< 0.3	< 0.3
233	GXL21311ML10	Guangxi	Retail market	Oysters	Nanning city LangXi market site 55	琅西菜市场55摊	2013.11.25				4600	< 0.3	< 0.3	< 0.3	< 0.3
234	LNF11305ML01	Liaoning	aqua farm	Oysters	Dalian city Heizuizi aqua farm	大连市金州新区大李家城子村黑嘴子	2013.05.29	27	24.8	36	< 0.3	< 0.3	< 0.3	< 0.3	< 0.3
235	LNF11305ML02	Liaoning	aqua farm	Oysters	Dalian city Heizuizi aqua farm	大连市金州新区大李家城子村黑嘴子	2013.05.29	27	24.8	36	15	< 0.3	< 0.3	< 0.3	< 0.3
236	LNF11305ML03	Liaoning	aqua farm	Oysters	Dalian city Heizuizi aqua farm	大连市金州新区大李家城子村黑嘴子	2013.05.29	27	24.8	36	< 0.3	< 0.3	< 0.3	< 0.3	< 0.3
237	LNF11305ML04	Liaoning	aqua farm	Oysters	Dalian city Heizuizi aqua farm	大连市金州新区大李家城子村黑嘴子	2013.05.29	27	24.8	36	< 0.3	< 0.3	< 0.3	< 0.3	< 0.3
238	LNF11305ML05	Liaoning	aqua farm	Oysters	Dalian city Heizuizi aqua farm	大连市金州新区大李家城子村黑嘴子	2013.05.29	27	24.8	36	28	35	< 0.3	< 0.3	35
239	LNF11305ML06	Liaoning	aqua farm	Oysters	Dalian city Heizuizi aqua farm	大连市金州新区大李家城子村黑嘴子	2013.05.29	27	24.8	36	< 0.3	< 0.3	< 0.3	< 0.3	< 0.3
240	LNF11305ML07	Liaoning	aqua farm	Oysters	Dalian city Heizuizi aqua farm	大连市金州新区大李家城子村黑嘴子	2013.05.29	27	24.8	36	< 0.3	< 0.3	< 0.3	< 0.3	< 0.3
241	LNF11305ML08	Liaoning	aqua farm	Oysters	Dalian city Heizuizi aqua farm	大连市金州新区大李家城子村黑嘴子	2013.05.29	27	24.8	36	< 0.3	< 0.3	< 0.3	< 0.3	< 0.3
242	LNF11305ML09	Liaoning	aqua farm	Oysters	Dalian city Heizuizi aqua farm	大连市金州新区大李家城子村黑嘴子	2013.05.29	27	24.8	36	< 0.3	< 0.3	< 0.3	< 0.3	< 0.3
243	LNF11305ML10	Liaoning	aqua farm	Oysters	Dalian city Heizuizi aqua farm	大连市金州新区大李家城子村黑嘴子	2013.05.29	27	24.8	36	< 0.3	< 0.3	< 0.3	< 0.3	< 0.3
244	LNF21305ML11	Liaoning	aqua farm	Oysters	Dalian city Zhengmingsi aqua farm	正明寺养殖场	2013.05.29	27	24.9	36	2400	28	< 0.3	< 0.3	28
245	LNF21305ML12	Liaoning	aqua farm	Oysters	Dalian city Zhengmingsi aqua farm	正明寺养殖场	2013.05.29	27	24.9	36	< 0.3	< 0.3	< 0.3	< 0.3	< 0.3
246	LNF21305ML13	Liaoning	aqua farm	Oysters	Dalian city Zhengmingsi aqua farm	正明寺养殖场	2013.05.29	27	24.9	36	9.2	210	< 0.3	93	210
247	LNF21305ML14	Liaoning	aqua farm	Oysters	Dalian city Zhengmingsi aqua farm	正明寺养殖场	2013.05.29	27	24.9	36	< 0.3	< 0.3	< 0.3	< 0.3	< 0.3
248	LNF21305ML15	Liaoning	aqua farm	Oysters	Dalian city Zhengmingsi aqua farm	正明寺养殖场	2013.05.29	27	24.9	36	< 0.3	< 0.3	< 0.3	< 0.3	< 0.3
249	LNF21305ML16	Liaoning	aqua farm	Oysters	Dalian city Zhengmingsi aqua farm	正明寺养殖场	2013.05.29	27	24.9	36	< 0.3	< 0.3	< 0.3	< 0.3	< 0.3
250	LNF21305ML17	Liaoning	aqua farm	Oysters	Dalian city Zhengmingsi aqua farm	正明寺养殖场	2013.05.29	27	24.9	36	< 0.3	< 0.3	< 0.3	< 0.3	< 0.3
251	LNF21305ML18	Liaoning	aqua farm	Oysters	Dalian city Zhengmingsi aqua farm	正明寺养殖场	2013.05.29	27	24.9	36	< 0.3	< 0.3	< 0.3	< 0.3	< 0.3
252	LNF21305ML19	Liaoning	aqua farm	Oysters	Dalian city Zhengmingsi aqua farm	正明寺养殖场	2013.05.29	27	24.9	36	< 0.3	< 0.3	< 0.3	< 0.3	< 0.3
253	LNF21305ML20	Liaoning	aqua farm	Oysters	Dalian city Zhengmingsi aqua farm	正明寺养殖场	2013.05.29	27	24.9	36	< 0.3	< 0.3	< 0.3	< 0.3	< 0.3
254	LNL11305MH01	Liaoning	Retail market	Clams	Xigang District Beijing Street market site 17	西岗区北京街烟酒批发市场17号水产	2013.05.29	27			< 0.3	< 0.3	< 0.3	< 0.3	< 0.3
255	LNL11305MH02	Liaoning	Retail market	Clams	Xigang District Beijing Street market site 17	西岗区北京街烟酒批发市场17号水产	2013.05.29	27			< 0.3	< 0.3	< 0.3	< 0.3	< 0.3
256	LNL11305MH03	Liaoning	Retail market	Clams	Xigang District Beijing Street market site 17	西岗区北京街烟酒批发市场17号水产	2013.05.29	27			< 0.3	< 0.3	< 0.3	< 0.3	< 0.3
257	LNL11305MH04	Liaoning	Retail market	Clams	Xigang District Beijing Street market site 17	西岗区北京街烟酒批发市场17号水产	2013.05.29	27			< 0.3	< 0.3	< 0.3	< 0.3	< 0.3
258	LNL11305MH05	Liaoning	Retail market	Clams	Xigang District Beijing Street market site 17	西岗区北京街烟酒批发市场17号水产	2013.05.29	27			< 0.3	< 0.3	< 0.3	< 0.3	< 0.3
259	LNL11305MH06	Liaoning	Retail market	Clams	Xigang District Beijing Street market site 17	西岗区北京街烟酒批发市场17号水产	2013.05.29	27			< 0.3	< 0.3	< 0.3	< 0.3	< 0.3
260	LNL11305MH07	Liaoning	Retail market	Clams	Xigang District Beijing Street market site 17	西岗区北京街烟酒批发市场17号水产	2013.05.29	27			< 0.3	< 0.3	< 0.3	< 0.3	< 0.3
261	LNL11305MH08	Liaoning	Retail market	Clams	Xigang District Beijing Street market site 17	西岗区北京街烟酒批发市场17号水产	2013.05.29	27			< 0.3	< 0.3	< 0.3	< 0.3	< 0.3
262	LNL11305MH09	Liaoning	Retail market	Clams	Xigang District Beijing Street market site 17	西岗区北京街烟酒批发市场17号水产	2013.05.29	27			< 0.3	< 0.3	< 0.3	< 0.3	< 0.3
263	LNL11305MH10	Liaoning	Retail market	Clams	Xigang District Beijing Street market site 17	西岗区北京街烟酒批发市场17号水产	2013.05.29	27			< 0.3	< 0.3	< 0.3	< 0.3	< 0.3
264	LNR11305MH11	Liaoning	Catering market	Clams	Shengshinianhua Hotel	大连盛世年华大酒店	2013.05.29	27			< 0.3	< 0.3	< 0.3	< 0.3	< 0.3
265	LNR11305MH12	Liaoning	Catering market	Clams	Shengshinianhua Hotel	大连盛世年华大酒店	2013.05.29	27			< 0.3	< 0.3	< 0.3	< 0.3	< 0.3
266	LNR11305MH13	Liaoning	Catering market	Clams	Shengshinianhua Hotel	大连盛世年华大酒店	2013.05.29	27			< 0.3	< 0.3	< 0.3	< 0.3	< 0.3
267	LNF11306ML01	Liaoning	aqua farm	Oysters	Dalian city Heizuizi aqua farm	大连市金州新区大李家城子村黑嘴子	2013.06.24	26.5	25.2	34	2400est	2400est	460	< 0.3	2400est
268	LNF11306ML02	Liaoning	aqua farm	Oysters	Dalian city Heizuizi aqua farm	大连市金州新区大李家城子村黑嘴子	2013.06.24	26.5	25.2	34	2400est	9.2	2400est	< 0.3	2400est
269	LNF11306ML03	Liaoning	aqua farm	Oysters	Dalian city Heizuizi aqua farm	大连市金州新区大李家城子村黑嘴子	2013.06.24	26.5	25.2	34	< 0.3	< 0.3	< 0.3	< 0.3	< 0.3
270	LNF11306ML04	Liaoning	aqua farm	Oysters	Dalian city Heizuizi aqua farm	大连市金州新区大李家城子村黑嘴子	2013.06.24	26.5	25.2	34	2400est	2400est	2400est	< 0.3	2400est
271	LNF11306ML05	Liaoning	aqua farm	Oysters	Dalian city Heizuizi aqua farm	大连市金州新区大李家城子村黑嘴子	2013.06.24	26.5	25.2	34	< 0.3	< 0.3	< 0.3	< 0.3	< 0.3
272	LNF11306ML06	Liaoning	aqua farm	Oysters	Dalian city Heizuizi aqua farm	大连市金州新区大李家城子村黑嘴子	2013.06.24	26.5	25.2	34	1100	93	1100	< 0.3	1100
273	LNF11306ML07	Liaoning	aqua farm	Oysters	Dalian city Heizuizi aqua farm	大连市金州新区大李家城子村黑嘴子	2013.06.24	26.5	25.2	34	1100	1100	460	< 0.3	1100
274	LNF11306ML08	Liaoning	aqua farm	Oysters	Dalian city Heizuizi aqua farm	大连市金州新区大李家城子村黑嘴子	2013.06.24	26.5	25.2	34	< 0.3	< 0.3	< 0.3	< 0.3	< 0.3
275	LNF11306ML09	Liaoning	aqua farm	Oysters	Dalian city Heizuizi aqua farm	大连市金州新区大李家城子村黑嘴子	2013.06.24	26.5	25.2	34	< 0.3	< 0.3	< 0.3	< 0.3	< 0.3
276	LNF11306ML10	Liaoning	aqua farm	Oysters	Dalian city Heizuizi aqua farm	大连市金州新区大李家城子村黑嘴子	2013.06.24	26.5	25.2	34	< 0.3	< 0.3	< 0.3	< 0.3	< 0.3
277	LNF21306ML11	Liaoning	aqua farm	Oysters	Dalian city Zhengmingsi aqua farm	正明寺养殖场	2013.06.24	26.6	25.3	34	< 0.3	< 0.3	< 0.3	< 0.3	< 0.3
278	LNF21306ML12	Liaoning	aqua farm	Oysters	Dalian city Zhengmingsi aqua farm	正明寺养殖场	2013.06.24	26.6	25.3	34	< 0.3	< 0.3	< 0.3	< 0.3	< 0.3
279	LNF21306ML13	Liaoning	aqua farm	Oysters	Dalian city Zhengmingsi aqua farm	正明寺养殖场	2013.06.24	26.6	25.3	34	< 0.3	< 0.3	< 0.3	< 0.3	< 0.3
280	LNF21306ML14	Liaoning	aqua farm	Oysters	Dalian city Zhengmingsi aqua farm	正明寺养殖场	2013.06.24	26.6	25.3	34	2400est	2400est	1100	< 0.3	2400est
281	LNF21306ML15	Liaoning	aqua farm	Oysters	Dalian city Zhengmingsi aqua farm	正明寺养殖场	2013.06.24	26.6	25.3	34	< 0.3	< 0.3	< 0.3	< 0.3	< 0.3
282	LNF21306ML16	Liaoning	aqua farm	Oysters	Dalian city Zhengmingsi aqua farm	正明寺养殖场	2013.06.24	26.6	25.3	34	< 0.3	< 0.3	< 0.3	< 0.3	< 0.3
283	LNF21306ML17	Liaoning	aqua farm	Oysters	Dalian city Zhengmingsi aqua farm	正明寺养殖场	2013.06.24	26.6	25.3	34	< 0.3	< 0.3	< 0.3	< 0.3	< 0.3
284	LNF21306ML18	Liaoning	aqua farm	Oysters	Dalian city Zhengmingsi aqua farm	正明寺养殖场	2013.06.24	26.6	25.3	34	< 0.3	< 0.3	< 0.3	< 0.3	< 0.3
285	LNF21306ML19	Liaoning	aqua farm	Oysters	Dalian city Zhengmingsi aqua farm	正明寺养殖场	2013.06.24	26.6	25.3	34	< 0.3	< 0.3	< 0.3	< 0.3	< 0.3
286	LNF21306ML20	Liaoning	aqua farm	Oysters	Dalian city Zhengmingsi aqua farm	正明寺养殖场	2013.06.24	26.6	25.3	34	< 0.3	< 0.3	< 0.3	< 0.3	< 0.3
287	LNL11306MH01	Liaoning	Retail market	Clams	Xigang District Beijing Street market site 18	西岗区北京街烟酒批发市场18号水产	2013.06.24	26.6			2400est	28	2400est	< 0.3	2400est
288	LNL11306MH02	Liaoning	Retail market	Clams	Xigang District Beijing Street market site 18	西岗区北京街烟酒批发市场18号水产	2013.06.24	26.6			< 0.3	< 0.3	< 0.3	< 0.3	< 0.3
289	LNL11306MH03	Liaoning	Retail market	Clams	Xigang District Beijing Street market site 18	西岗区北京街烟酒批发市场18号水产	2013.06.24	26.6			< 0.3	< 0.3	< 0.3	< 0.3	< 0.3
290	LNL11306MH04	Liaoning	Retail market	Clams	Xigang District Beijing Street market site 18	西岗区北京街烟酒批发市场18号水产	2013.06.24	26.6			< 0.3	< 0.3	< 0.3	< 0.3	< 0.3
291	LNL11306MH05	Liaoning	Retail market	Clams	Xigang District Beijing Street market site 18	西岗区北京街烟酒批发市场18号水产	2013.06.24	26.6			< 0.3	< 0.3	< 0.3	< 0.3	< 0.3
292	LNL11306MH06	Liaoning	Retail market	Clams	Xigang District Beijing Street market site 18	西岗区北京街烟酒批发市场18号水产	2013.06.24	26.6			< 0.3	< 0.3	< 0.3	< 0.3	< 0.3
293	LNL11306MH07	Liaoning	Retail market	Clams	Xigang District Beijing Street market site 18	西岗区北京街烟酒批发市场18号水产	2013.06.24	26.6			< 0.3	< 0.3	< 0.3	< 0.3	< 0.3
294	LNL11306MH08	Liaoning	Retail market	Clams	Xigang District Beijing Street market site 18	西岗区北京街烟酒批发市场18号水产	2013.06.24	26.6			< 0.3	< 0.3	< 0.3	< 0.3	< 0.3
295	LNL11306MH09	Liaoning	Retail market	Clams	Xigang District Beijing Street market site 18	西岗区北京街烟酒批发市场18号水产	2013.06.24	26.6			< 0.3	< 0.3	< 0.3	< 0.3	< 0.3
296	LNL11306MH10	Liaoning	Retail market	Clams	Xigang District Beijing Street market site 18	西岗区北京街烟酒批发市场18号水产	2013.06.24	26.6			< 0.3	< 0.3	< 0.3	< 0.3	< 0.3
297	LNR11306MH11	Liaoning	Catering market	Clams	Shengshinianhua Hotel	大连盛世年华大酒店	2013.06.24	26.6			< 0.3	< 0.3	< 0.3	< 0.3	< 0.3
298	LNR11306MH12	Liaoning	Catering market	Clams	Shengshinianhua Hotel	大连盛世年华大酒店	2013.06.24	26.6			< 0.3	< 0.3	< 0.3	< 0.3	< 0.3
299	LNR11306MH13	Liaoning	Catering market	Clams	Shengshinianhua Hotel	大连盛世年华大酒店	2013.06.24	26.6			< 0.3	< 0.3	< 0.3	< 0.3	< 0.3
300	LNF21307ML01	Liaoning	aqua farm	Oysters	Dalian city Heizuizi aqua farm	大连市金州新区大李家城子村黑嘴子	2013.07.23	30	26	27	< 0.3	< 0.3	< 0.3	< 0.3	< 0.3
301	LNF21307ML02	Liaoning	aqua farm	Oysters	Dalian city Heizuizi aqua farm	大连市金州新区大李家城子村黑嘴子	2013.07.23	30	26	27	< 0.3	< 0.3	< 0.3	< 0.3	< 0.3
302	LNF21307ML03	Liaoning	aqua farm	Oysters	Dalian city Heizuizi aqua farm	大连市金州新区大李家城子村黑嘴子	2013.07.23	30	26	27	< 0.3	< 0.3	< 0.3	< 0.3	< 0.3
303	LNF21307ML04	Liaoning	aqua farm	Oysters	Dalian city Heizuizi aqua farm	大连市金州新区大李家城子村黑嘴子	2013.07.23	30	26	27	< 0.3	< 0.3	< 0.3	< 0.3	< 0.3
304	LNF21307ML05	Liaoning	aqua farm	Oysters	Dalian city Heizuizi aqua farm	大连市金州新区大李家城子村黑嘴子	2013.07.23	30	26	27	< 0.3	< 0.3	< 0.3	< 0.3	< 0.3
305	LNF21307ML06	Liaoning	aqua farm	Oysters	Dalian city Heizuizi aqua farm	大连市金州新区大李家城子村黑嘴子	2013.07.23	30	26	27	< 0.3	< 0.3	< 0.3	< 0.3	< 0.3
306	LNF21307ML07	Liaoning	aqua farm	Oysters	Dalian city Heizuizi aqua farm	大连市金州新区大李家城子村黑嘴子	2013.07.23	30	26	27	< 0.3	< 0.3	< 0.3	< 0.3	< 0.3
307	LNF21307ML08	Liaoning	aqua farm	Oysters	Dalian city Heizuizi aqua farm	大连市金州新区大李家城子村黑嘴子	2013.07.23	30	26	27	< 0.3	< 0.3	< 0.3	< 0.3	< 0.3
308	LNF21307ML09	Liaoning	aqua farm	Oysters	Dalian city Heizuizi aqua farm	大连市金州新区大李家城子村黑嘴子	2013.07.23	30	26	27	< 0.3	< 0.3	< 0.3	< 0.3	< 0.3
309	LNF21307ML10	Liaoning	aqua farm	Oysters	Dalian city Heizuizi aqua farm	大连市金州新区大李家城子村黑嘴子	2013.07.23	30	26	27	< 0.3	< 0.3	< 0.3	< 0.3	< 0.3
310	LNF21307ML11	Liaoning	aqua farm	Oysters	Dalian city Zhengmingsi aqua farm	正明寺养殖场	2013.07.23	30	26	27	2400	< 0.3	< 0.3	< 0.3	< 0.3
311	LNF21307ML12	Liaoning	aqua farm	Oysters	Dalian city Zhengmingsi aqua farm	正明寺养殖场	2013.07.23	30	26	27	< 0.3	< 0.3	< 0.3	< 0.3	< 0.3
312	LNF21307ML13	Liaoning	aqua farm	Oysters	Dalian city Zhengmingsi aqua farm	正明寺养殖场	2013.07.23	30	26	27	2400	< 0.3	< 0.3	< 0.3	< 0.3
313	LNF21307ML14	Liaoning	aqua farm	Oysters	Dalian city Zhengmingsi aqua farm	正明寺养殖场	2013.07.23	30	26	27	2400	< 0.3	< 0.3	< 0.3	< 0.3
314	LNF21307ML15	Liaoning	aqua farm	Oysters	Dalian city Zhengmingsi aqua farm	正明寺养殖场	2013.07.23	30	26	27	< 0.3	< 0.3	< 0.3	< 0.3	< 0.3
315	LNF21307ML16	Liaoning	aqua farm	Oysters	Dalian city Zhengmingsi aqua farm	正明寺养殖场	2013.07.23	30	26	27	2400	< 0.3	< 0.3	< 0.3	< 0.3
316	LNF21307ML17	Liaoning	aqua farm	Oysters	Dalian city Zhengmingsi aqua farm	正明寺养殖场	2013.07.23	30	26	27	< 0.3	< 0.3	< 0.3	< 0.3	< 0.3
317	LNF21307ML18	Liaoning	aqua farm	Oysters	Dalian city Zhengmingsi aqua farm	正明寺养殖场	2013.07.23	30	26	27	< 0.3	< 0.3	< 0.3	< 0.3	< 0.3
318	LNF21307ML19	Liaoning	aqua farm	Oysters	Dalian city Zhengmingsi aqua farm	正明寺养殖场	2013.07.23	30	26	27	2400	< 0.3	< 0.3	< 0.3	< 0.3
319	LNF21307ML20	Liaoning	aqua farm	Oysters	Dalian city Zhengmingsi aqua farm	正明寺养殖场	2013.07.23	30	26	27	< 0.3	< 0.3	< 0.3	< 0.3	< 0.3
320	LNL11307MH01	Liaoning	Retail market	Clams	Dalian city city Xigang District Yibai market	大连市西岗区胜利路壹佰市场	2013.07.23	30			< 0.3	< 0.3	< 0.3	< 0.3	< 0.3
321	LNL11307MH02	Liaoning	Retail market	Clams	Dalian city city Xigang District Yibai market	大连市西岗区胜利路壹佰市场	2013.07.23	30			< 0.3	< 0.3	< 0.3	< 0.3	< 0.3
322	LNL11307MH03	Liaoning	Retail market	Clams	Dalian city city Xigang District Yibai market	大连市西岗区胜利路壹佰市场	2013.07.23	30			1100	2400est	2400est	< 0.3	2400est
323	LNL11307MH04	Liaoning	Retail market	Clams	Dalian city city Xigang District Yibai market	大连市西岗区胜利路壹佰市场	2013.07.23	30			2400est	2400est	2400est	< 0.3	2400est
324	LNL11307MH05	Liaoning	Retail market	Clams	Dalian city city Xigang District Yibai market	大连市西岗区胜利路壹佰市场	2013.07.23	30			2400est	35	2400est	< 0.3	2400est
325	LNL11307MH06	Liaoning	Retail market	Clams	Dalian city city Xigang District Yibai market	大连市西岗区胜利路壹佰市场	2013.07.23	30			1100	2400est	2400est	< 0.3	2400est
326	LNL11307MH07	Liaoning	Retail market	Clams	Dalian city city Xigang District Yibai market	大连市西岗区胜利路壹佰市场	2013.07.23	30			< 0.3	< 0.3	< 0.3	< 0.3	< 0.3
327	LNL11307MH08	Liaoning	Retail market	Clams	Dalian city city Xigang District Yibai market	大连市西岗区胜利路壹佰市场	2013.07.23	30			2400est	210	2400est	< 0.3	2400est
328	LNL11307MH09	Liaoning	Retail market	Clams	Dalian city city Xigang District Yibai market	大连市西岗区胜利路壹佰市场	2013.07.23	30			2400est	1100	2400est	< 0.3	2400est
329	LNL11307MH10	Liaoning	Retail market	Clams	Dalian city city Xigang District Yibai market	大连市西岗区胜利路壹佰市场	2013.07.23	30			2400	< 0.3	< 0.3	< 0.3	< 0.3
330	LNL11307MH11	Liaoning	Catering market	Clams	Chuanwangfu sunshine Hotel	大连川王府阳光酒店	2013.07.23	30			1100	150	2400est	< 0.3	2400est
331	LNL11307MH12	Liaoning	Catering market	Clams	Chuanwangfu sunshine Hotel	大连川王府阳光酒店	2013.07.23	30			< 0.3	< 0.3	< 0.3	< 0.3	< 0.3
332	LNL11307MH13	Liaoning	Catering market	Clams	Chuanwangfu sunshine Hotel	大连川王府阳光酒店	2013.07.23	30			2400est	35	2400est	< 0.3	2400est
333	LNF11312ML01	Liaoning	aqua farm	Oysters	Dalian city Heizuizi aqua farm	大连市金州新区大李家城子村黑嘴子	2013.12.30	5	7	38	< 0.3	< 0.3	< 0.3	< 0.3	< 0.3
334	LNF11312ML02	Liaoning	aqua farm	Oysters	Dalian city Heizuizi aqua farm	大连市金州新区大李家城子村黑嘴子	2013.12.30	5	7	38	< 0.3	< 0.3	< 0.3	< 0.3	< 0.3
335	LNF11312ML03	Liaoning	aqua farm	Oysters	Dalian city Heizuizi aqua farm	大连市金州新区大李家城子村黑嘴子	2013.12.30	5	7	38	9.2	< 0.3	< 0.3	< 0.3	< 0.3
336	LNF11312ML04	Liaoning	aqua farm	Oysters	Dalian city Heizuizi aqua farm	大连市金州新区大李家城子村黑嘴子	2013.12.30	5	7	38	210	< 0.3	21	< 0.3	21
337	LNF11312ML05	Liaoning	aqua farm	Oysters	Dalian city Heizuizi aqua farm	大连市金州新区大李家城子村黑嘴子	2013.12.30	5	7	38	< 0.3	< 0.3	< 0.3	< 0.3	< 0.3
338	LNF11312ML06	Liaoning	aqua farm	Oysters	Dalian city Heizuizi aqua farm	大连市金州新区大李家城子村黑嘴子	2013.12.30	5	7	38	< 0.3	< 0.3	< 0.3	< 0.3	< 0.3
339	LNF11312ML07	Liaoning	aqua farm	Oysters	Dalian city Heizuizi aqua farm	大连市金州新区大李家城子村黑嘴子	2013.12.30	5	7	38	< 0.3	< 0.3	< 0.3	< 0.3	< 0.3
340	LNF11312ML08	Liaoning	aqua farm	Oysters	Dalian city Heizuizi aqua farm	大连市金州新区大李家城子村黑嘴子	2013.12.30	5	7	38	< 0.3	< 0.3	< 0.3	< 0.3	< 0.3
341	LNF11312ML09	Liaoning	aqua farm	Oysters	Dalian city Heizuizi aqua farm	大连市金州新区大李家城子村黑嘴子	2013.12.30	5	7	38	< 0.3	< 0.3	< 0.3	< 0.3	< 0.3
342	LNF11312ML10	Liaoning	aqua farm	Oysters	Dalian city Heizuizi aqua farm	大连市金州新区大李家城子村黑嘴子	2013.12.30	5	7	38	3.6	< 0.3	< 0.3	< 0.3	< 0.3
343	LNF21312ML11	Liaoning	aqua farm	Oysters	Dalian city Zhengmingsi aqua farm	正明寺养殖场	2013.12.30	5	7	38	3.6	< 0.3	< 0.3	< 0.3	< 0.3
344	LNF21312ML12	Liaoning	aqua farm	Oysters	Dalian city Zhengmingsi aqua farm	正明寺养殖场	2013.12.30	5	7	38	9.2	< 0.3	< 0.3	< 0.3	< 0.3
345	LNF21312ML13	Liaoning	aqua farm	Oysters	Dalian city Zhengmingsi aqua farm	正明寺养殖场	2013.12.30	5	7	38	3.6	< 0.3	< 0.3	< 0.3	< 0.3
346	LNF21312ML14	Liaoning	aqua farm	Oysters	Dalian city Zhengmingsi aqua farm	正明寺养殖场	2013.12.30	5	7	38	< 0.3	< 0.3	< 0.3	< 0.3	< 0.3
347	LNF21312ML15	Liaoning	aqua farm	Oysters	Dalian city Zhengmingsi aqua farm	正明寺养殖场	2013.12.30	5	7	38	3.6	< 0.3	< 0.3	< 0.3	< 0.3
348	LNF21312ML16	Liaoning	aqua farm	Oysters	Dalian city Zhengmingsi aqua farm	正明寺养殖场	2013.12.30	5	7	38	< 0.3	< 0.3	< 0.3	< 0.3	< 0.3
349	LNF21312ML17	Liaoning	aqua farm	Oysters	Dalian city Zhengmingsi aqua farm	正明寺养殖场	2013.12.30	5	7	38	< 0.3	< 0.3	< 0.3	< 0.3	< 0.3
350	LNF21312ML18	Liaoning	aqua farm	Oysters	Dalian city Zhengmingsi aqua farm	正明寺养殖场	2013.12.30	5	7	38	< 0.3	< 0.3	< 0.3	< 0.3	< 0.3
351	LNF21312ML19	Liaoning	aqua farm	Oysters	Dalian city Zhengmingsi aqua farm	正明寺养殖场	2013.12.30	5	7	38	9.2	< 0.3	< 0.3	< 0.3	< 0.3
352	LNF21312ML20	Liaoning	aqua farm	Oysters	Dalian city Zhengmingsi aqua farm	正明寺养殖场	2013.12.30	5	7	38	< 0.3	< 0.3	< 0.3	< 0.3	< 0.3
353	LNL11312MH01	Liaoning	Retail market	Clams	Dalian city city Xigang District Yibai market	大连市西岗区胜利路壹佰市场	2013.12.30	5			21	< 0.3	7.4	< 0.3	7.4
354	LNL11312MH02	Liaoning	Retail market	Clams	Dalian city city Xigang District Yibai market	大连市西岗区胜利路壹佰市场	2013.12.30	5			3.6	< 0.3	< 0.3	< 0.3	< 0.3
355	LNL11312MH03	Liaoning	Retail market	Clams	Dalian city city Xigang District Yibai market	大连市西岗区胜利路壹佰市场	2013.12.30	5			3.6	< 0.3	< 0.3	< 0.3	< 0.3
356	LNL11312MH04	Liaoning	Retail market	Clams	Dalian city city Xigang District Yibai market	大连市西岗区胜利路壹佰市场	2013.12.30	5			< 0.3	< 0.3	< 0.3	< 0.3	< 0.3
357	LNL11312MH05	Liaoning	Retail market	Clams	Dalian city city Xigang District Yibai market	大连市西岗区胜利路壹佰市场	2013.12.30	5			< 0.3	< 0.3	< 0.3	< 0.3	< 0.3
358	LNL11312MH06	Liaoning	Retail market	Clams	Dalian city city Xigang District Yibai market	大连市西岗区胜利路壹佰市场	2013.12.30	5			15	3.6	9.2	< 0.3	9.2
359	LNL11312MH07	Liaoning	Retail market	Clams	Dalian city city Xigang District Yibai market	大连市西岗区胜利路壹佰市场	2013.12.30	5			9.2	< 0.3	< 0.3	< 0.3	< 0.3
360	LNL11312MH08	Liaoning	Retail market	Clams	Dalian city city Xigang District Yibai market	大连市西岗区胜利路壹佰市场	2013.12.30	5			93	< 0.3	< 0.3	< 0.3	< 0.3
361	LNL11312MH09	Liaoning	Retail market	Clams	Dalian city city Xigang District Yibai market	大连市西岗区胜利路壹佰市场	2013.12.30	5			9.2	< 0.3	< 0.3	< 0.3	< 0.3
362	LNR11312MH10	Liaoning	Retail market	Clams	Dalian city city Xigang District Yibai market	大连市西岗区胜利路壹佰市场	2013.12.30	5			< 0.3	< 0.3	< 0.3	< 0.3	< 0.3
363	LNR11312MH11	Liaoning	Retail market	Clams	Chuanwangfu sunshine Hotel	大连川王府阳光酒店	2013.12.30	5			3.6	< 0.3	< 0.3	< 0.3	< 0.3
364	LNR11312MH12	Liaoning	Retail market	Clams	Chuanwangfu sunshine Hotel	大连川王府阳光酒店	2013.12.30	5			9.2	< 0.3	< 0.3	< 0.3	< 0.3
365	LNR11312MH13	Liaoning	Retail market	Clams	Chuanwangfu sunshine Hotel	大连川王府阳光酒店	2013.12.30	5			9.2	< 0.3	< 0.3	9.2	9.2
366	SC1305ML01	Sichuan	Retail market	Oysters	Qingshi Bridge market	青石桥零售市场A-103号	2013.05.27				93	< 0.3	< 0.3	3	3
367	SC1305ML02	Sichuan	Retail market	Oysters	Qingshi Bridge market	青石桥零售市场A-118号	2013.05.27				2400	< 0.3	< 0.3	< 0.3	< 0.3
368	SC1305ML03	Sichuan	Retail market	Clams	Qingshi Bridge market	青石桥零售市场北18-19号	2013.05.27				43	< 0.3	< 0.3	< 0.3	< 0.3
369	SC1305ML04	Sichuan	Retail market	Clams	Qingshi Bridge market	青石桥零售市场北18-19号	2013.05.27				2400est	3	< 0.3	15	15
370	SC1305ML05	Sichuan	Retail market	Oysters	Qingshi Bridge market	青石桥零售市场A-1号	2013.05.27				2400est	< 0.3	< 0.3	3.6	3.6
371	SC1305ML06	Sichuan	Retail market	Oysters	Qingshi Bridge market	青石桥零售市场市场里路边捡拾	2013.05.27				< 0.3	< 0.3	< 0.3	< 0.3	< 0.3
372	SC1305ML07	Sichuan	Retail market	Oysters	Qingshi Bridge market	青石桥零售市场A-76号	2013.05.27				240	< 0.3	< 0.3	< 0.3	< 0.3
373	SC1305ML08	Sichuan	Retail market	Oysters	Qingshi Bridge market	青石桥零售市场A-83号	2013.05.27				23	< 0.3	< 0.3	< 0.3	< 0.3
374	SC1305ML09	Sichuan	Catering market	Oysters	Qingshi Bridge market Hongtaiyang catering market	青石桥红太阳大排档	2013.05.27				43	< 0.3	< 0.3	< 0.3	< 0.3
375	SC1305ML10	Sichuan	Catering market	Oysters	Qingshi Bridge market Hongtaiyang catering market	青石桥红太阳大排档	2013.05.27				2400	< 0.3	< 0.3	< 0.3	< 0.3
376	SC1305ML11	Sichuan	Catering market	Clams	Qingshi Bridge market Laozhou catering market	青石桥老邹海鲜大排档	2013.05.27				2400	< 0.3	3.6	7.4	7.4
377	SC1305ML12	Sichuan	Catering market	Clams	Qingshi Bridge market Laozhou catering market	青石桥老邹海鲜大排档	2013.05.27				43	< 0.3	< 0.3	< 0.3	< 0.3
378	SC1306ML01	Sichuan	Retail market	Oysters	new Qingshi Bridge market	新青石桥海鲜零售市场	2013.06.13				29	< 0.3	< 0.3	< 0.3	< 0.3
379	SC1306ML02	Sichuan	Retail market	Oysters	new Qingshi Bridge market	新青石桥海鲜零售市场	2013.06.13				2400	< 0.3	< 0.3	< 0.3	< 0.3
380	SC1306MH03	Sichuan	Retail market	Clams	new Qingshi Bridge market	新青石桥海鲜零售市场	2013.06.13				3.6	< 0.3	< 0.3	< 0.3	< 0.3
381	SC1306ML04	Sichuan	Retail market	Oysters	new Qingshi Bridge market	新青石桥海鲜零售市场	2013.06.13				2400	< 0.3	< 0.3	< 0.3	< 0.3
382	SC1306ML05	Sichuan	Retail market	Oysters	new Qingshi Bridge market	新青石桥海鲜零售市场	2013.06.13				2400	< 0.3	< 0.3	< 0.3	< 0.3
383	SC1306ML06	Sichuan	Retail market	Oysters	new Qingshi Bridge market	新青石桥海鲜零售市场	2013.06.13				240	< 0.3	< 0.3	< 0.3	< 0.3
384	SC1306ML07	Sichuan	Retail market	Oysters	new Qingshi Bridge market	新青石桥海鲜零售市场	2013.06.13				2400	< 0.3	< 0.3	< 0.3	< 0.3
385	SC1306ML08	Sichuan	Retail market	Oysters	new Qingshi Bridge market	新青石桥海鲜零售市场	2013.06.13				2400	< 0.3	< 0.3	< 0.3	< 0.3
386	SC1306ML09	Sichuan	Retail market	Oysters	new Qingshi Bridge market	新青石桥海鲜零售市场	2013.06.13				2400	43	43	28	43
387	SC1306MH10	Sichuan	Retail market	Clams	new Qingshi Bridge market	新青石桥海鲜零售市场	2013.06.13				150	< 0.3	15	75	75
388	SC1306ML11	Sichuan	Catering market	Oysters	Qingshi Bridge market Hongtaiyang catering market	青石桥红太阳大排档	2013.06.13				210	< 0.3	< 0.3	< 0.3	< 0.3
389	SC1306MH12	Sichuan	Catering market	Clams	Qingshi Bridge market Hongtaiyang catering market	青石桥红太阳大排档	2013.06.13				3.6	< 0.3	< 0.3	< 0.3	< 0.3
390	SC1306ML13	Sichuan	Catering market	Oysters	Qingshi Bridge market Laozhou catering market	青石桥老邹海鲜大排档	2013.06.13				2400	< 0.3	< 0.3	< 0.3	< 0.3
391	SC1306MH14	Sichuan	Catering market	Clams	Qingshi Bridge market Laozhou catering market	青石桥老邹海鲜大排档	2013.06.13				43	< 0.3	< 0.3	< 0.3	< 0.3
392	SC1306ML15	Sichuan	Retail market	Oysters	carrefour supermarket (QingShi bridge)	成都市家乐福超市	2013.06.13				93	< 0.3	< 0.3	< 0.3	< 0.3
393	SC1307ML01	Sichuan	Retail market	Oysters	new Qingshi Bridge market	新青石桥海鲜零售市场	2013.07.23				2400	< 0.3	< 0.3	< 0.3	< 0.3
394	SC1307ML02	Sichuan	Retail market	Oysters	new Qingshi Bridge market	新青石桥海鲜零售市场	2013.07.23				2400est	3.6	3.6	3.6	3.6
395	SC1307MH03	Sichuan	Retail market	Clams	new Qingshi Bridge market	新青石桥海鲜零售市场	2013.07.23				11	< 0.3	< 0.3	< 0.3	< 0.3
396	SC1307ML04	Sichuan	Retail market	Oysters	new Qingshi Bridge market	新青石桥海鲜零售市场	2013.07.23				2400est	< 0.3	< 0.3	< 0.3	< 0.3
397	SC1307ML05	Sichuan	Retail market	Oysters	new Qingshi Bridge market	新青石桥海鲜零售市场	2013.07.23				1100	1100	1100	2400est	2400est
398	SC1307MH06	Sichuan	Retail market	Clams	new Qingshi Bridge market	新青石桥海鲜零售市场	2013.07.23				210	< 0.3	< 0.3	< 0.3	< 0.3
399	SC1307MH07	Sichuan	Retail market	Clams	new Qingshi Bridge market	新青石桥海鲜零售市场	2013.07.23				< 0.3	< 0.3	< 0.3	< 0.3	< 0.3
400	SC1307ML08	Sichuan	Retail market	Oysters	new Qingshi Bridge market	新青石桥海鲜零售市场	2013.07.23				1100	3.6	3.6	3.6	3.6
401	SC1307ML09	Sichuan	Retail market	Oysters	new Qingshi Bridge market	新青石桥海鲜零售市场	2013.07.23				460	< 0.3	< 0.3	< 0.3	< 0.3
402	SC1307MH10	Sichuan	Retail market	Clams	new Qingshi Bridge market	新青石桥海鲜零售市场	2013.07.23				1100	< 0.3	< 0.3	< 0.3	< 0.3
403	SC1307ML11	Sichuan	Retail market	Oysters	new Qingshi Bridge market	新青石桥海鲜零售市场	2013.07.23				1100	3	< 0.3	< 0.3	3
404	SC1307MH12	Sichuan	Catering market	Clams	Qingshi Bridge market Hongtaiyang catering market	青石桥红太阳大排档	2013.07.23				240	< 0.3	< 0.3	< 0.3	< 0.3
405	SC1307ML13	Sichuan	Catering market	Oysters	Qingshi Bridge market Hongtaiyang catering market	青石桥红太阳大排档	2013.07.23				1100	< 0.3	< 0.3	< 0.3	< 0.3
406	SC1307MH14	Sichuan	Catering market	Clams	Qingshi Bridge market Laozhou catering market	青石桥老邹海鲜大排档	2013.07.23				35	15	< 0.3	< 0.3	15
407	SC1307ML15	Sichuan	Catering market	Oysters	Qingshi Bridge market Laozhou catering market	青石桥老邹海鲜大排档	2013.07.23				210	< 0.3	< 0.3	< 0.3	< 0.3
408	SC1308ML01	Sichuan	Retail market	Oysters	new Qingshi Bridge market	新青石桥海鲜零售市场	2013.08.12				2400est	43	3	23	43
409	SC1308MH02	Sichuan	Retail market	Clams	new Qingshi Bridge market	新青石桥海鲜零售市场	2013.08.12				21	< 0.3	< 0.3	< 0.3	< 0.3
410	SC1308ML03	Sichuan	Retail market	Oysters	new Qingshi Bridge market	新青石桥海鲜零售市场	2013.08.12				2400est	3.6	3	< 0.3	3.6
411	SC1308MH04	Sichuan	Retail market	Clams	new Qingshi Bridge market	新青石桥海鲜零售市场	2013.08.12				2400	15	< 0.3	< 0.3	15
412	SC1308ML05	Sichuan	Retail market	Oysters	new Qingshi Bridge market	新青石桥海鲜零售市场	2013.08.12				2400	< 0.3	7.4	3.6	7.4
413	SC1308MH06	Sichuan	Retail market	Clams	new Qingshi Bridge market	新青石桥海鲜零售市场	2013.08.12				2400	3.6	20	7.2	20
414	SC1308MH07	Sichuan	Retail market	Clams	new Qingshi Bridge market	新青石桥海鲜零售市场	2013.08.12				2400	< 0.3	< 0.3	< 0.3	< 0.3
415	SC1308ML08	Sichuan	Retail market	Oysters	new Qingshi Bridge market	新青石桥海鲜零售市场	2013.08.12				2400	< 0.3	< 0.3	< 0.3	< 0.3
416	SC1308ML09	Sichuan	Retail market	Oysters	new Qingshi Bridge market	新青石桥海鲜零售市场	2013.08.12				2400	< 0.3	< 0.3	< 0.3	< 0.3
417	SC1308ML10	Sichuan	Retail market	Oysters	new Qingshi Bridge market	新青石桥海鲜零售市场	2013.08.12				2400	< 0.3	< 0.3	< 0.3	< 0.3
418	SC1308ML11	Sichuan	Retail market	Oysters	new Qingshi Bridge market	新青石桥海鲜零售市场	2013.08.12				2400	43	7.4	150	150
419	SC1308MH12	Sichuan	Retail market	Clams	new Qingshi Bridge market	新青石桥海鲜零售市场	2013.08.12				2400	< 0.3	< 0.3	< 0.3	< 0.3
420	SC1308MH13	Sichuan	Catering market	Clams	Qingshi Bridge market Laozhou catering market	青石桥老邹海鲜大排档	2013.08.12				2400	< 0.3	3	3	3
421	SC1308ML14	Sichuan	Catering market	Oysters	Qingshi Bridge market Laozhou catering market	青石桥老邹海鲜大排档	2013.08.12				2400	< 0.3	< 0.3	< 0.3	< 0.3
422	SC1308ML15	Sichuan	Catering market	Oysters	Qingshi Bridge market Hongtaiyang catering market	青石桥红太阳大排档	2013.08.12				2400	< 0.3	< 0.3	< 0.3	< 0.3
423	SC1308MH16	Sichuan	Catering market	Clams	Qingshi Bridge market Hongtaiyang catering market	青石桥红太阳大排档	2013.08.12				2400	150	< 0.3	210	210
424	SC1310ML01	Sichuan	Retail market	Oysters	Hongpailou market site 9	福港海鲜行6排9号	2013.10.12				2400	3.6	< 0.3	< 0.3	3.6
425	SC1310MH02	Sichuan	Retail market	Clams	Hongpailou market site 10	高记海鲜行6排10号	2013.10.12				20	< 0.3	< 0.3	< 0.3	< 0.3
426	SC1310ML03	Sichuan	Retail market	Oysters	Hongpailou market site 10	高记海鲜行6排10号	2013.10.12				2400	< 0.3	< 0.3	< 0.3	< 0.3
427	SC1310ML04	Sichuan	Retail market	Oysters	Hongpailou market site 7	添耀海鲜经营部6排7号	2013.10.12				2400	< 0.3	< 0.3	< 0.3	< 0.3
428	SC1310ML05	Sichuan	Retail market	Oysters	Hongpailou market site 5	莆港海鲜行6排5号	2013.10.12				2400	< 0.3	< 0.3	< 0.3	< 0.3
429	SC1310MH06	Sichuan	Retail market	Clams	Hongpailou market site 4	张记海鲜行6排4号	2013.10.12				20	< 0.3	3.6	< 0.3	3.6
430	SC1310ML07	Sichuan	Retail market	Oysters	Hongpailou market site 4	张记海鲜行6排4号	2013.10.12				2400est	< 0.3	< 0.3	< 0.3	< 0.3
431	SC1310ML08	Sichuan	Retail market	Oysters	Hongpailou market site 2	“巴城”阳澄湖大闸蟹专卖店6排2号	2013.10.12				2400est	< 0.3	< 0.3	< 0.3	< 0.3
432	SC1310ML09	Sichuan	Retail market	Oysters	Hongpailou market site 2 additional	舒氏海鲜古卧龙桥街9号附2号	2013.10.12				2400est	3.6	3.6	3.6	3.6
433	SC1310MH10	Sichuan	Retail market	Clams	Qingshi Bridge retail market	青石桥海鲜零售市场湄洲湾海鲜行A-80号	2013.10.12				93	< 0.3	< 0.3	< 0.3	< 0.3
434	SC1310ML11	Sichuan	Retail market	Oysters	Qingshi Bridge retail market	青石桥海鲜零售市场浙江海鲜行A-81号	2013.10.12				2400est	< 0.3	3.6	< 0.3	3.6
435	SC1310MH12	Sichuan	Retail market	Clams	Qingshi Bridge retail market	青石桥海鲜零售市场黄记海鲜产品北1-19号	2013.10.12				150	< 0.3	< 0.3	< 0.3	< 0.3
436	SC1310MH13	Sichuan	Retail market	Clams	Qingshi Bridge retail market	青石桥海鲜零售市场文会海鲜行A-123号	2013.10.12				15	3.6	3.6	3.6	3.6
437	SC1310ML14	Sichuan	Catering market	Oysters	Qingshi Bridge market Hongtaiyang catering market	青石桥红太阳大排档	2013.10.12				2400est	< 0.3	< 0.3	< 0.3	< 0.3
438	SC1310MH15	Sichuan	Catering market	Clams	Qingshi Bridge market Hongtaiyang catering market	青石桥红太阳大排档	2013.10.12				7.4	< 0.3	< 0.3	< 0.3	< 0.3
439	SC1310ML16	Sichuan	Catering market	Oysters	Qingshi Bridge market Laozhou catering market	青石桥老邹海鲜大排档	2013.10.12				2400est	< 0.3	< 0.3	3	3
440	SC1310MH17	Sichuan	Catering market	Clams	Qingshi Bridge market Laozhou catering market	青石桥老邹海鲜大排档	2013.10.12				1100	< 0.3	< 0.3	< 0.3	< 0.3
441	SCL1312ML01	Sichuan	Retail market	Oysters	Qingshi Bridge retail market	青石桥海鲜零售市场76号海耀海鲜	2013.12.12				200	< 0.3	36	74	74
442	SCL1312ML02	Sichuan	Retail market	Oysters	Qingshi Bridge retail market	青石桥海鲜零售市场73-75号展兴海产	2013.12.12				1500	30	74	30	74
443	SCL1312ML03	Sichuan	Retail market	Oysters	Qingshi Bridge retail market	青石桥海鲜零售市场A-80号湄洲湾海鲜行	2013.12.12				2100	< 0.3	36	30	36
444	SCL1312MH04	Sichuan	Retail market	Clams	Qingshi Bridge retail market	青石桥海鲜零售市场北1-20号	2013.12.12				74	< 0.3	< 0.3	< 0.3	< 0.3
445	SCL1312MH05	Sichuan	Retail market	Clams	Qingshi Bridge retail market	青石桥海鲜零售市场A-72号闽澳海鲜总汇	2013.12.12				92	< 0.3	150	36	150
446	SCL1312ML06	Sichuan	Retail market	Oysters	Qingshi Bridge retail market	青石桥海鲜零售市场A-76号浙江东海海鲜	2013.12.12				750	< 0.3	< 0.3	150	150
447	SCL1312ML07	Sichuan	Retail market	Oysters	Qingshi Bridge retail market	青石桥海鲜零售市场A-80号湄洲湾海鲜行	2013.12.12				2400	< 0.3	< 0.3	74	74
448	SCL1312ML08	Sichuan	Retail market	Oysters	Qingshi Bridge retail market	青石桥海鲜零售市场A-90号金牛海鲜商行	2013.12.12				11000	< 0.3	150	36	150
449	SCL1312MH09	Sichuan	Retail market	Clams	Qingshi Bridge retail market	青石桥海鲜零售市场A-123号文会海鲜行	2013.12.12				1500	36	92	74	92
450	SCR1312MH10	Sichuan	Catering market	Clams	Qingshi Bridge middle street	青石桥中街8号附7老邹海鲜行	2013.12.12				230	< 0.3	< 0.3	< 0.3	< 0.3
451	SCR1312ML11	Sichuan	Catering market	Oysters	Qingshi Bridge middle street	青石桥中街8号附7老邹海鲜行	2013.12.12				2400	< 0.3	< 0.3	< 0.3	< 0.3
452	SCR1312ML12	Sichuan	Catering market	Oysters	Qingshi Bridge middle street	青石桥中街8号附6红太阳海鲜烧烤大排档	2013.12.12				2400	< 0.3	30	< 0.3	30
453	SCL1312MH13	Sichuan	Retail market	Clams	Qingshi Bridge middle street	青石桥中街8号附6红太阳海鲜烧烤大排档	2013.12.12				< 0.3	< 0.3	< 0.3	< 0.3	< 0.3
454	SCL1312MH14	Sichuan	Retail market	Clams	Hongpailou market Gaoji site	高记海鲜行	2013.12.12				1500	< 0.3	< 0.3	< 0.3	< 0.3
455	SCL1312ML15	Sichuan	Retail market	Oysters	Hongpailou market Gaoji site	高记海鲜行	2013.12.12				24000est	280	150	74	280
456	SCL1312ML16	Sichuan	Retail market	Oysters	Hongpailou market site 3	红牌楼6排3号颜荣海鲜行	2013.12.12				11000	< 0.3	< 0.3	36	36
457	SCL1312ML17	Sichuan	Retail market	Oysters	Hongpailou market site 16	红牌楼6排16号福港海鲜行	2013.12.12				2400	< 0.3	150	74	150
458	SCL1312ML18	Sichuan	Retail market	Oysters	Hongpailou market site 2	红牌楼6排2号巴城阳澄湖大闸蟹专卖店	2013.12.12				11000	< 0.3	74	36	74
459	SCL1312ML19	Sichuan	Retail market	Oysters	Hongpailou market site 1	红牌楼4排1号	2013.12.12				430	< 0.3	30	36	36
460	SCL1402ML01	Sichuan	Retail market	Oysters	Qingshi Bridge retail market	青石桥海鲜零售市场古卧龙桥街9号 舒氏海鲜	2014.02.24				3.6	< 0.3	< 0.3	< 0.3	< 0.3
461	SCL1402MH02	Sichuan	Retail market	Clams	Qingshi Bridge retail market	青石桥海鲜零售市场文会海鲜行A-123号	2014.02.24				< 0.3	< 0.3	< 0.3	< 0.3	< 0.3
462	SCL1402ML03	Sichuan	Retail market	Oysters	Qingshi Bridge retail market	青石桥海鲜零售市场叶琳海鲜行A-118号	2014.02.24				< 0.3	< 0.3	< 0.3	< 0.3	< 0.3
463	SCL1402ML04	Sichuan	Retail market	Oysters	Qingshi Bridge retail market	青石桥海鲜零售市场正宗阳澄湖大闸蟹 天天海鲜总代理	2014.02.24				< 0.3	< 0.3	< 0.3	< 0.3	< 0.3
464	SCL1402MH05	Sichuan	Retail market	Clams	Qingshi Bridge retail market	青石桥海鲜零售市场温州阿仓海鲜行A-95号	2014.02.24				< 0.3	< 0.3	< 0.3	< 0.3	< 0.3
465	SCL1402ML06	Sichuan	Retail market	Oysters	Qingshi Bridge retail market	青石桥海鲜零售市场金平海鲜商行A-90	2014.02.24				3.6	< 0.3	< 0.3	< 0.3	< 0.3
466	SCL1402ML07	Sichuan	Retail market	Oysters	Qingshi Bridge retail market	青石桥海鲜零售市场罗姐海鲜经营部A-83	2014.02.24				3.6	< 0.3	< 0.3	< 0.3	< 0.3
467	SCL1402ML08	Sichuan	Retail market	Oysters	Qingshi Bridge retail market	青石桥海鲜零售市场浙江海鲜行A-81号	2014.02.24				< 0.3	< 0.3	< 0.3	< 0.3	< 0.3
468	SCL1402MH09	Sichuan	Retail market	Clams	Qingshi Bridge retail market	青石桥海鲜零售市场浙江海鲜行A-81号	2014.02.24				< 0.3	< 0.3	< 0.3	< 0.3	< 0.3
469	SCL1402ML10	Sichuan	Retail market	Oysters	Qingshi Bridge retail market	青石桥海鲜零售市场小贝壳海鲜行 新海鲜城14号	2014.02.24				3.6	< 0.3	< 0.3	< 0.3	< 0.3
470	SCL1402MH11	Sichuan	Retail market	Clams	Qingshi Bridge retail market	青石桥海鲜零售市场湄洲湾海鲜行A-80号	2014.02.24				3.6	< 0.3	< 0.3	< 0.3	< 0.3
471	SCL1402ML12	Sichuan	Retail market	Oysters	Qingshi Bridge retail market	青石桥海鲜零售市场湄洲湾海鲜行A-80号	2014.02.24				3.6	< 0.3	< 0.3	< 0.3	< 0.3
472	SCL1402MH13	Sichuan	Retail market	Clams	Qingshi Bridge retail market	青石桥海鲜零售市场展兴海产73-75号	2014.02.24				< 0.3	< 0.3	< 0.3	< 0.3	< 0.3
473	SCL1402ML14	Sichuan	Retail market	Oysters	Qingshi Bridge retail market	青石桥海鲜零售市场展兴海产73-75号	2014.02.24				< 0.3	< 0.3	< 0.3	< 0.3	< 0.3
474	SCL1402MH15	Sichuan	Retail market	Clams	Qingshi Bridge retail market	青石桥海鲜零售市场海耀海鲜 海鲜城3号	2014.02.24				< 0.3	< 0.3	< 0.3	< 0.3	< 0.3
475	SCR1402ML16	Sichuan	Catering market	Oysters	Qingshi Bridge retail market	青石桥海鲜零售市场老邹海鲜大排档	2014.02.24				3.6	< 0.3	< 0.3	< 0.3	< 0.3
476	SCR1402MH17	Sichuan	Catering market	Clams	Qingshi Bridge retail market	青石桥海鲜零售市场老皱海鲜大排档	2014.02.24				< 0.3	< 0.3	< 0.3	< 0.3	< 0.3
477	SCR1402ML18	Sichuan	Catering market	Oysters	Qingshi Bridge retail market	青石桥海鲜零售市场红太阳海鲜大排档	2014.02.24				< 0.3	< 0.3	< 0.3	< 0.3	< 0.3
478	SCL1403ML01	Sichuan	Retail market	Oysters	Qingshi Bridge retail market	青石桥海鲜零售市场旺四方水产	2014.03.24				15	< 0.3	< 0.3	< 0.3	< 0.3
479	SCL1403ML02	Sichuan	Retail market	Oysters	Qingshi Bridge retail market	青石桥海鲜零售市场舒氏海产	2014.03.24				210	< 0.3	< 0.3	< 0.3	< 0.3
480	SCL1403MH03	Sichuan	Retail market	Clams	Qingshi Bridge retail market	青石桥海鲜零售市场闽澳海鲜总汇	2014.03.24				150	< 0.3	< 0.3	< 0.3	< 0.3
481	SCL1403ML04	Sichuan	Retail market	Oysters	Qingshi Bridge market	青石桥海鲜零售市场浙江东海海鲜	2014.03.24				3.6	< 0.3	< 0.3	< 0.3	< 0.3
482	SCL1403MH05	Sichuan	Retail market	Clams	Qingshi Bridge market	青石桥海鲜零售市场浙江东海海鲜	2014.03.24				3.6	< 0.3	< 0.3	< 0.3	< 0.3
483	SCL1403ML06	Sichuan	Retail market	Oysters	Qingshi Bridge retail market	青石桥海鲜零售市场湄洲湾海鲜行	2014.03.24				20	3	9.2	20	20
484	SCL1403MH07	Sichuan	Retail market	Clams	Qingshi Bridge retail market	青石桥海鲜零售市场湄洲湾海鲜行	2014.03.24				7.4	< 0.3	< 0.3	< 0.3	< 0.3
485	SCL1403MH08	Sichuan	Retail market	Clams	Qingshi Bridge market	青石桥海鲜零售市场浙江海鲜行	2014.03.24				93	< 0.3	< 0.3	< 0.3	< 0.3
486	SCL1403ML09	Sichuan	Retail market	Oysters	Qingshi Bridge market	青石桥海鲜零售市场浙江海鲜行	2014.03.24				460	< 0.3	< 0.3	< 0.3	< 0.3
487	SCL1403ML10	Sichuan	Retail market	Oysters	Qingshi Bridge retail market	青石桥海鲜零售市场罗姐海鲜经营部	2014.03.24				150	< 0.3	< 0.3	< 0.3	< 0.3
488	SCL1403MH11	Sichuan	Retail market	Clams	Qingshi Bridge market	青石桥海鲜零售市场文会海鲜行	2014.03.24				21	< 0.3	< 0.3	< 0.3	< 0.3
489	SCL1403ML12	Sichuan	Retail market	Oysters	Qingshi Bridge market	青石桥海鲜零售市场叶琳海鲜行	2014.03.24				7.4	< 0.3	< 0.3	< 0.3	< 0.3
490	SCL1403ML13	Sichuan	Retail market	Oysters	Qingshi Bridge market	青石桥海鲜零售市场展兴海产	2014.03.24				21	< 0.3	< 0.3	< 0.3	< 0.3
491	SCL1403ML14	Sichuan	Retail market	Oysters	Qingshi Bridge market	青石桥海鲜零售市场小贝壳海鲜行	2014.03.24				< 0.3	< 0.3	< 0.3	< 0.3	< 0.3
492	SCL1403ML15	Sichuan	Retail market	Oysters	Qingshi Bridge retail market	青石桥海鲜零售市场海耀海鲜行	2014.03.24				43	< 0.3	< 0.3	< 0.3	< 0.3
493	SCR1403ML16	Sichuan	Catering market	Oysters	Qingshi Bridge retail market seafood catering market	青石桥海鲜零售市场老皱海鲜大排档	2014.03.24				150	< 0.3	7.4	43	43
494	SCR1403MH17	Sichuan	Catering market	Clams	Qingshi Bridge retail market seafood catering market	青石桥海鲜零售市场老皱海鲜大排档	2014.03.24				3.6	< 0.3	< 0.3	< 0.3	< 0.3
495	SCR1403ML18	Sichuan	Catering market	Oysters	Qingshi Bridge retail market Hongtaiyang catering market	青石桥海鲜零售市场红太阳海鲜大排档	2014.03.24				15	< 0.3	< 0.3	9.2	9.2
496	SCR1403MH19	Sichuan	Catering market	Clams	Qingshi Bridge retail market Hongtaiyang catering market	青石桥海鲜零售市场红太阳海鲜大排档	2014.03.24				< 0.3	< 0.3	< 0.3	< 0.3	< 0.3
